# Supplementary material for: Lysine Propionylation is a Widespread Post-Translational Modification Involved in Regulation of Photosynthesis and Metabolism in Cyanobacteria
Source: Int J Mol Sci. 2019 Sep 26;20(19):4792. doi: 10.3390/ijms20194792 (PMC6801645; doi:10.3390/ijms20194792)
Supplement: Supplementary file 1 [file ijms-20-04792-s001.zip]

Archive with 10 entries (8 files):
- SI/
- SI/SI-R1.doc
- SI/TableS/
- SI/TableS/Supplemental Table S1-List of identified propionylated peptides in Synechocystis sp. PCC 6803.xls
- SI/TableS/Supplemental Table S2-Complete list of GO terms annotation.xls
- SI/TableS/Supplemental Table S3-Enrichment analysis for GO terms, PFAM domain and KEGG pathway in Synechocystis.xls
- SI/TableS/Supplemental Table S4-Detailed list of propionylated protein surface accessibility and secondary structure predictions.xls
- SI/TableS/Supplemental Table S5-Protein interaction.xls
- SI/TableS/Supplemental Table S6-Complete list of KEGG pathways in identified propionylated proteins.xls
- SI/TableS/Supplementary Dataset.pdf
