# Supplementary material for: Lysine Propionylation is a Widespread Post-Translational Modification Involved in Regulation of Photosynthesis and Metabolism in Cyanobacteria
Source: Int J Mol Sci. 2019 Sep 26;20(19):4792. doi: 10.3390/ijms20194792 (PMC6801645; doi:10.3390/ijms20194792)
Supplement: Supplementary file 1 [file ijms-20-04792-s001.zip › SI/TableS/Supplemental Table S1-List of identified propionylated peptides in Synechocystis sp. PCC 6803.xls]

## Sheet: Table S1
Table S1. List of identified propionylated peptides in Synechocystis sp. PCC 6803
Protein	Symbol	Fasta headers	Localization prob	Score diff	Number of Propionyl(K)	Amino acid	Sequence window	PEP	Score	Score for localization	Modified sequence	Propionyl(K) Probabilities	Propionyl(K) Score diffs	Position in peptide	Position within proteins	Charge	m/z	Mass error [ppm]	Intensity	Intensity___1	id	Protein group IDs	Positions	Position	Peptide IDs	Mod. peptide IDs	Best localization raw file	Best localization scan number	Best localization scan number
sll0017	HemL	glutamate-1-semialdehyde aminomutase	1	84.7534	1	K	QHLMPGGVSSPVRAFKSVGGQPIVFDRVEGA	0.000754774	84.753	84.753	_AFK(pr)SVGGQPIVFDR_	AFK(1)SVGGQPIVFDR	AFK(84.75)SVGGQPIVFDR	3	35	2	788.928	-0.56397	2730800	2730800	0	3	35	35	35	42	Kprop8	6809	6809
sll0018	FbaA,Fda	fructose-bisphosphate aldolase, class II	1	86.3126	1	K	KIKQLTLDDYAAKYAKGELTATSRTSVAV__	0.00210663	86.313	86.313	_YAK(pr)GELTATSR_	YAK(1)GELTATSR	YAK(86.31)GELTATSR	3	346	2	626.83	-0.40341	5749700	5749700	2	4	346	346	1994	2202	Kprop8	3566	3566
sll0018	FbaA,Fda	fructose-bisphosphate aldolase, class II	1	71.3491	1	K	NFDPRHFLKPSIKYMKQVCADRYQQFWTAGN	0.0194137	71.349	71.349	_YMK(pr)QVCADR_	YMK(1)QVCADR	YMK(71.35)QVCADR	3	313	2	613.786	-0.39643	4259800	4259800	3	4	313	313	2049	2259	Kprop1	2754	2754
sll0018	FbaA,Fda	fructose-bisphosphate aldolase, class II	1	71.2408	1	K	DRYQQFWTAGNASKIKQLTLDDYAAKYAKGE	0.0250885	71.241	71.241	_IK(pr)QLTLDDYAAK_	IK(1)QLTLDDYAAK	IK(71.24)QLTLDDYAAK(-71.24)	2	333	2	717.896	0.67935	2242500	2242500	1	4	333	333	697	763	Kprop2	5876	5876
sll0359	-	hypothetical protein	1	80.4686	1	K	PRRETAKACGYYSTSKEGQVRVNLTDFYDAV	0.00150223	80.469	80.469	_ACGYYSTSK(pr)EGQVR_	ACGYYSTSK(1)EGQVR	ACGYYSTSK(80.47)EGQVR	9	39	2	831.383	-0.06857	2165400	2165400	5	49	39	39	23	28	Kprop2	3705	3705
sll0359	-	hypothetical protein	0.999759	36.1815	1	K	_____MPNASTALTGKALLNKVKELSHLPRR	4.00051e-09	109.48	109.48	_PNASTALTGK(pr)ALLNK_	PNASTALTGK(1)ALLNK	PNASTALTGK(36.18)ALLNK(-36.18)	10	11	2	777.946	-0.24178	6097200	6097200	6	49	11	11	1241	1383	Kprop1	5722	5722
sll0416	GroEL-2	60 kDa chaperonin 2, GroEL2, molecular chaperone	1	86.3775	1	K	LVVNKARGVLNVAAIKAPAFGDRRKAVLQDI	1.93688e-05	86.378	86.378	_GVLNVAAIK(pr)APAFGDR_	GVLNVAAIK(1)APAFGDR	GVLNVAAIK(86.38)APAFGDR	9	275	2	827.967	0.33204	3361800	3361800	7	59	275	275	576	631	Kprop7	8043	8043
sll0427	PsbO	photosystem II manganese-stabilizing polypeptide	1	63.5783	1	K	YTGYDNAVALPSAADKFRTNKKETPLGKGTL	0.000782157	63.578	63.578	_GLYTGYDNAVALPSAADK(pr)FR_	GLYTGYDNAVALPSAADK(1)FR	GLYTGYDNAVALPSAADK(63.58)FR	18	209	2	1093.05	0.64863	3347700	3347700	8	63	209	209	512	560	Kprop8	8175	8175
sll0533	-	trigger factor	1	76.6551	1	K	AIAKEEKIQPTEAEVKERCDELRQEFKGEKI	0.0141722	76.655	76.655	_IQPTEAEVK(pr)ER_	IQPTEAEVK(1)ER	IQPTEAEVK(76.66)ER	9	393	2	678.362	0.70732	5092100	5092100	9	75	393	393	739	806	Kprop2	3217	3217
sll0554	FtrC	ferredoxin-thioredoxin reductase, catalytic chain	0.999987	48.9461	1	K	EELGSPLCPCRHYEDKEAEVKNTFWNCPCVP	0.00280786	82.171	82.171	_HYEDK(pr)EAEVK_	HYEDK(1)EAEVK	HYEDK(48.95)EAEVK(-48.95)	5	64	2	652.312	0.64165	3601800	3601800	10	81	64	64	624	684	Kprop3	2054	2054
sll0617	Vipp1	plasma membrane protein essential for thylakoid formation	0.979385	16.7676	1	K	TMSENLRRNLAALEAKISEAKTKKNMLQARA	0.00102159	87.18	87.18	_NLAALEAK(pr)ISEAK_	NLAALEAK(0.979)ISEAK(0.021)	NLAALEAK(16.77)ISEAK(-16.77)	8	128	2	707.401	-0.3007	2731800	2731800	11	90	128	128	1148	1285	Kprop2	7890	7890
sll0654	-	alkaline phosphatase	1	133.09	1	K	ADGNPVAVVNTDGNYKYLGRLVIDFNENGII	8.14659e-80	214.26	133.09	_TDADGNPVAVVNTDGNYK(pr)YLGR_	TDADGNPVAVVNTDGNYK(1)YLGR	TDADGNPVAVVNTDGNYK(133.09)YLGR	18	834	3	799.056	-0.23879	8174200	8174200	14	96	834	834	1477	1645	Kprop1	6849	6849
sll0654	-	alkaline phosphatase	1	90.9723	1	K	ASSNGAEIPAFDPGTKRLFVVAGDVIEILDL	3.84304e-09	90.972	90.972	_IGGFASSN(de)GAEIPAFDPGTK(pr)R_	IGGFASSNGAEIPAFDPGTK(1)R	IGGFASSNGAEIPAFDPGTK(90.97)R	20	32	2	1075.03	0.49164	8324500	8324500	12	96	32	32	676	742	Kprop3	7642	7642
sll0654	-	alkaline phosphatase	1	85.8082	1	K	NASNDNNDLDNRSDNKGPEPEGVTVGTIDGR	1.55513e-06	85.808	85.808	_SDNK(pr)GPEPEGVTVGTIDGR_	SDNK(1)GPEPEGVTVGTIDGR	SDNK(85.81)GPEPEGVTVGTIDGR	4	436	2	992.485	0.54922	2486100	2486100	13	96	436	436	1308	1454	Kprop5	5240	5240
sll0819	PsaF	photosystem I reaction center subunit III precursor (PSI-F), plastocyanin (cyt c553) docking protein	1	79.4662	1	K	PLAAVGEYTSGKLVMKDSEIPTSPR______	2.5062e-31	158.11	79.466	_LVM(ox)K(pr)DSEIPTSPR_	LVMK(1)DSEIPTSPR	LVMK(79.47)DSEIPTSPR	4	156	2	772.903	0.6421	21581000	21581000	15	112	156	156	976	1065;1066	Kprop7	4460	4460
sll0819	PsaF	photosystem I reaction center subunit III precursor (PSI-F), plastocyanin (cyt c553) docking protein	0.5	0	1	K	NPEMQEVVINVPLAIKKMLGGFLWPLAAVGE	1.33509e-92	227.89	227.89	_NPEMQEVVINVPLAIK(pr)K_	NPEMQEVVINVPLAIK(0.5)K(0.5)	NPEMQEVVINVPLAIK(0)K(0)	16	132	2	989.556	0.61307	31782000	31782000	16	112	132	132	1173	1311;1312	Kprop1	8227	8227
sll0822	-	hypothetical protein	1	83.6173	1	K	GDEFEITLGRKHIHLKQVGADDEEE______	0.000952947	83.617	83.617	_HIHLK(pr)QVGADDEEE_	HIHLK(1)QVGADDEEE	HIHLK(83.62)QVGADDEEE	5	120	2	838.4	0.14401	1778500	1778500	18	113	120	120	613	672	Kprop8	3626	3626
sll0822	-	hypothetical protein	0.999995	52.6933	1	K	________MAKSNATKPLTGEALLEKVKELG	0.000332932	68.329	68.329	_SNATK(pr)PLTGEALLEK_	SNATK(1)PLTGEALLEK	SNATK(52.69)PLTGEALLEK(-52.69)	5	8	2	814.449	-0.28323	4371000	4371000	20	113	8	8	1379	1538	Kprop5	5920	5920
sll0851	PsbC	photosystem II CP43 protein	1	95.0183	1	K	LWHAGRARAAAAGFEKGIDRETEPTLFMPDL	0.000403989	95.018	95.018	_AAAAGFEK(pr)GIDR_	AAAAGFEK(1)GIDR	AAAAGFEK(95.02)GIDR	8	444	2	631.33	0.15044	13881000	13881000	21	119	444	444	1	1	Kprop5	4119	4119
sll0872	-	unknown protein	0.999288	31.4739	1	K	EVKAILPTLDLSPQQKIQVLKVLESVKK___	1.23517e-12	116.35	116.35	_AILPTLDLSPQQK(pr)IQVLK_	AILPTLDLSPQQK(0.999)IQVLK(0.001)	AILPTLDLSPQQK(31.47)IQVLK(-31.47)	13	118	2	1031.12	-0.16174	11649000	11649000	22	122	118	118	53	60	Kprop3	8807	8807
sll0928	ApcD	allophycocyanin-B	0.99997	45.256	1	K	ETLAENEKKIVDQAQKQLFKKHPEYRAPGGN	6.20339e-10	116.23	116.23	_IVDQAQK(pr)QLFK_	IVDQAQK(1)QLFK	IVDQAQK(45.26)QLFK(-45.26)	7	56	2	687.393	-0.2264	4954700	4954700	24	132	56	56	766	840	Kprop8	5371	5371
sll1028	CcmK2	carbon dioxide concentrating mechanism protein CcmK	1	137.516	1	K	TRGFPAVVEAADSMVKAARVTLVGYEKIGSG	3.87768e-19	137.52	137.52	_GFPAVVEAADSMVK(pr)AAR_	GFPAVVEAADSMVK(1)AAR	GFPAVVEAADSMVK(137.52)AAR	14	25	2	887.961	0.11941	2878000	2878000	25	142	25	25	461	502	Kprop8	9000	9000
sll1028	CcmK2	carbon dioxide concentrating mechanism protein CcmK	1	115.805	1	K	DSMVKAARVTLVGYEKIGSGRVTVIVRGDVS	5.19846e-09	115.8	115.8	_VTLVGYEK(pr)IGSGR_	VTLVGYEK(1)IGSGR	VTLVGYEK(115.8)IGSGR	8	36;36	2	717.901	0.23209	15874000	15874000	26	142;143	36;36	36	1949	2154	Kprop6	6109	6109
sll1070	-	transketolase	1	120.705	1	K	PEGWDKTLASFTPDQKGLATRKYSEECLNAL	2.61061e-47	179.39	120.7	_TLASFTPDQK(pr)GLATR_	TLASFTPDQK(1)GLATR	TLASFTPDQK(120.7)GLATR	10	357	2	831.446	0.23044	14851000	14851000	28	150	357	357	1580	1756	Kprop5	5911	5911
sll1070	-	transketolase	1	83.3141	1	K	SYEAEWNQAFAQYKTKYPTEAAAFERQLSGA	0.00655966	83.314	83.314	_TK(pr)YPTEAAAFER_	TK(1)YPTEAAAFER	TK(83.31)YPTEAAAFER	2	325	2	720.362	-0.31405	1951100	1951100	27	150	325	325	1576	1752	Kprop6	5384	5384
sll1099	TufA	elongation factor Tu	1	118.242	1	K	AITMTLAELGGAKARKYEDIDAAPEEKARGI	5.03889e-13	121.28	121.28	_K(pr)YEDIDAAPEEK_	K(1)YEDIDAAPEEK	K(118.24)YEDIDAAPEEK(-118.24)	1	46	2	732.349	-0.51718	9174100	9174100	30	156	46	46	803	880	Kprop5	3518	3518
sll1099	TufA	elongation factor Tu	1	90.9258	1	K	AKARKYEDIDAAPEEKARGITINTAHVEYET	1.35107e-16	90.926	90.926	_YEDIDAAPEEK(pr)AR_	YEDIDAAPEEK(1)AR	YEDIDAAPEEK(90.93)AR	11	57	2	781.87	1.6512	0	0	31	156	57	57	803;2011	880;2220	Kprop5	3985	3985
sll1099	TufA	elongation factor Tu	1	75.3782	1	K	GMAGDNVGLLLRGIQKEDIERGMVLAKPGSI	0.00128628	84.213	75.378	_GIQK(pr)EDIER_	GIQK(1)EDIER	GIQK(75.38)EDIER	4	284	2	572.304	0.59333	22479000	22479000	29	156	284	284	486	530	Kprop2	3485	3485
sll1101	Rps10	30S ribosomal protein S10	1	52.8233	1	K	NRTNAAAVGPIPLPTKRKIYCVLRSPHVDKD	1.01235e-12	121.31	52.823	_TNAAAVGPIPLPTK(pr)R_	TNAAAVGPIPLPTK(1)R	TNAAAVGPIPLPTK(52.82)R	14	48	2	781.457	0.17341	3308100	3308100	32	157	48	48	1610	1792	Kprop2	6267	6267
sll1172	ThrC	threonine synthase	1	115.805	1	K	RVFVKYDGLNPTGSFKDRGMTMAISKAKEAG	6.89402e-24	144.27	115.8	_YDGLNPTGSFK(pr)DR_	YDGLNPTGSFK(1)DR	YDGLNPTGSFK(115.8)DR	11	93	2	763.368	-0.44598	288580000	288580000	33	164	93	93	2003	2212	Kprop8	5650	5650
sll1261	Tsf	elongation factor TS	1	69.9627	1	K	REKTGAGMMDCKKALKENEGDLEKSIEWLRQ	0.0116273	78.692	78.692	_ALK(pr)ENEGDLEK_	ALK(1)ENEGDLEK	ALK(69.96)ENEGDLEK(-69.96)	3	28	2	651.333	0.2406	3188000	3188000	34	178	28	28	72	80	Kprop5	3032	3032
sll1324	AtpF	ATP synthase B chain (subunit I) of CF(0)	1	88.6806	1	K	SAQILAEEEKKLAQAKAEAARIVQEAGQRAE	0.000139163	88.681	88.681	_LAQAK(pr)AEAAR_	LAQAK(1)AEAAR	LAQAK(88.68)AEAAR	5	89	2	542.809	-0.31497	4130500	4130500	35	187	89	89	819	898	Kprop3	1912	1912
sll1326	AtpA	ATP synthase alpha chain	0.999375	32.0417	1	K	INSSKALTDEAETLLKEGIKEFTQGFAA___	2.61061e-47	179.39	179.39	_ALTDEAETLLK(pr)EGIK_	ALTDEAETLLK(0.999)EGIK(0.001)	ALTDEAETLLK(32.04)EGIK(-32.04)	11	491	2	843.962	-0.53368	5618300	5618300	38	189	491	491	78	86	Kprop8	8427	8427
sll1326	AtpA	ATP synthase alpha chain	0.999135	30.6253	1	K	EFAQGLRDYLKANKAKYVEIINSSKALTDEA	0.0152356	31.675	31.675	_AK(pr)YVEIINSSK_	AK(0.999)YVEIINSSK(0.001)	AK(30.63)YVEIINSSK(-30.63)	2	471	2	654.364	0.79828	3795500	3795500	37	189	471	471	63	71	Kprop8	5199	5199
sll1483	-	periplasmic protein, similar to transforming growth factor induced protein	0.685541	3.38469	1	K	QSGEVASLAGEALTFKVKDGKVKVNKATVIS	1.8031e-09	86.987	86.987	_ITAAQVQSGEVASLAGEALTFK(pr)VK_	ITAAQVQSGEVASLAGEALTFK(0.686)VK(0.314)	ITAAQVQSGEVASLAGEALTFK(3.38)VK(-3.38)	22	144	3	825.455	-0.68059	6091700	6091700	39	218	144	144	749	816	Kprop5	9137	9137
sll1559	-	soluble hydrogenase 42 kD subunit	0.85267	7.62488	1	K	LDPNDFKTLLEADSDKTIKALIITHSETSTG	0.00078187	91.914	91.914	_TLLEADSDK(pr)TIK_	TLLEADSDK(0.853)TIK(0.147)	TLLEADSDK(7.62)TIK(-7.62)	9	130	2	695.377	0.090891	2182000	2182000	41	233	130	130	1589	1766	Kprop2	4919	4919
sll1577	CpcB	phycocyanin beta subunit	1	137.137	1	K	LGVPGASVAAGVQKMKEAALDIVNDPNGITR	1.1047e-120	244.08	137.14	_MK(pr)EAALDIVNDPN(de)GITR_	MK(1)EAALDIVNDPNGITR	MK(137.14)EAALDIVNDPNGITR	2	135	2	957.485	2.4682	220650000	220650000	45	237	135	135	316;1039	345;1141;1142;1143;1144	Kprop8	7071	7071
sll1577	CpcB	phycocyanin beta subunit	1	104.631	1	K	GSQLDALSATVAEGNKRIDSVNRITGNASAI	4.43617e-165	274.95	104.63	_GEYLSGSQLDALSATVAEGN(de)K(pr)R_	GEYLSGSQLDALSATVAEGNK(1)R	GEYLSGSQLDALSATVAEGNK(104.63)R	21	36	2	1162.07	0.88003	383950000	383950000	46	237	36	36	452	490;491	Kprop2	7631	7631
sll1577	CpcB	phycocyanin beta subunit	0.759955	5.00495	1	K	VALGVPGASVAAGVQKMKEAALDIVNDPNGI	1.82618e-05	43.164	43.164	_ETYVALGVPGASVAAGVQK(pr)MK_	ETYVALGVPGASVAAGVQK(0.76)MK(0.24)	ETYVALGVPGASVAAGVQK(5)MK(-5)	19	133	2	1066.57	-1.5672	3930700	3930700	44	237	133	133	316	345	Kprop1	7745	7745
sll1578	CpcA	phycocyanin alpha subunit	1	156.084	1	K	FDLSPSWYVEALKYIKANHGLSGDARDEANS	3.37883e-31	156.08	156.08	_YIK(pr)ANHGLSGDAR_	YIK(1)ANHGLSGDAR	YIK(156.08)ANHGLSGDAR	3	137	2	729.378	0.19259	7908200	7908200	49	238	137	137	2033	2242	Kprop2	2222	2222
sll1578	CpcA	phycocyanin alpha subunit	1	130.555	1	K	______________MKTPLTEAVSTADSQGR	9.32555e-16	130.56	130.56	_MK(pr)TPLTEAVSTADSQGR_	MK(1)TPLTEAVSTADSQGR	MK(130.56)TPLTEAVSTADSQGR	2	2	2	924.462	0.56195	5248800	5248800	48	238	2	2	1043	1150	Kprop3	6428	6428
sll1579	CpcC2	phycobilisome rod linker polypeptide	1	100.722	1	K	FFHSNPQNRFIELNYKHLLGRAPYDQSEIAF	8.20939e-06	100.72	100.72	_FIELNYK(pr)HLLGR_	FIELNYK(1)HLLGR	FIELNYK(100.72)HLLGR	7	101	2	779.941	0.088986	1163300	1163300	50	239	101	101	362	395	Kprop6	7892	7892
sll1579	CpcC2	phycobilisome rod linker polypeptide	1	70.2805	1	K	IQGAAPGRGTRVRRGKAEYLVSYDNLSAKLQ	0.00745202	70.281	70.281	_GK(pr)AEYLVSYDNLSAK_	GK(1)AEYLVSYDNLSAK	GK(70.28)AEYLVSYDNLSAK(-70.28)	2	243	2	857.438	1.1556	995230	995230	51	239	243	243	492	539	Kprop5	6860	6860
sll1580	CpcC1	phycobilisome rod linker polypeptide	1	166.141	1	K	FLYNNFQTRVIELNYKHLLGRAPFSEDEVIF	1.26903e-40	166.14	166.14	_VIELNYK(pr)HLLGR_	VIELNYK(1)HLLGR	VIELNYK(166.14)HLLGR	7	101	2	755.941	-0.16067	5017700	5017700	52	240	101	101	1849	2050	Kprop2	7241	7241
sll1621	-	AhpC/TSA family protein	0.905611	9.82021	1	K	PYRWEDKTTEQIFGGKKVVLFSLPGAFTPTC	0.00975433	72.643	72.643	_TTEQIFGGK(pr)K_	TTEQIFGGK(0.906)K(0.094)	TTEQIFGGK(9.82)K(-9.82)	9	40	2	582.817	-0.020111	28593000	28593000	53	244	40	40	1690	1881	Kprop7	4152	4152
sll1694	PilA1	pilin polypeptide PilA1	1	134.562	1	K	PNLLGQVGKARESEAKSTIGALNRAQQGYFT	7.82927e-18	134.56	134.56	_ESEAK(pr)STIGALNR_	ESEAK(1)STIGALNR	ESEAK(134.56)STIGALNR	5	58	2	716.376	-0.10025	112010000	112010000	55	258	58	58	300	327	Kprop8	4653	4653
sll1746	Rpl12	50S ribosomal protein L12	1	73.9812	1	K	LKVVRTITGLGLKEAKELVESTPKAIKEATG	0.00997518	80.014	80.014	_EAK(pr)ELVESTPK_	EAK(1)ELVESTPK	EAK(73.98)ELVESTPK(-73.98)	3	92	2	643.846	0.062298	69144000	69144000	56	269	92	92	223	245	Kprop2	3677	3677
sll1746	Rpl12	50S ribosomal protein L12	0.86092	7.91698	1	K	GLGLKEAKELVESTPKAIKEATGKDDAEAIK	0.0138322	76.927	76.927	_ELVESTPK(pr)AIK_	ELVESTPK(0.861)AIK(0.139)	ELVESTPK(7.92)AIK(-7.92)	8	100	2	635.866	1.9733	13568000	13568000	57	269	100	100	223;276	245;301	Kprop3	4046	4046
sll1747	AroC	chorismate synthase	0.999998	57.1937	1	K	GGISNGEPIIMRIAFKPTATIGQEQKTVSNI	7.48151e-05	76.588	76.588	_IAFK(pr)PTATIGQEQK_	IAFK(1)PTATIGQEQK	IAFK(57.19)PTATIGQEQK(-57.19)	4	301	2	794.441	0.32838	3428700	3428700	60	270	301	301	632	694	Kprop8	5644	5644
sll1801	Rpl23	50S ribosomal protein L23	0.970642	15.1933	1	K	MSKVIDQRRLADLIIKPIVTEKATLQLEDNK	0.00285679	59.185	59.185	_LADLIIK(pr)PIVTEK_	LADLIIK(0.971)PIVTEK(0.029)	LADLIIK(15.19)PIVTEK(-15.19)	7	16	2	754.969	-0.77571	1217600	1217600	61	286	16	16	806	884	Kprop7	7915	7915
sll1812	Rps5	30S ribosomal protein S5	0.850914	7.56448	1	K	IAGGAVRTVLELAGVKNILAKQLGSNNPLNN	0.000288236	88.087	88.087	_TVLELAGVK(pr)NILAK_	TVLELAGVK(0.851)NILAK(0.149)	TVLELAGVK(7.56)NILAK(-7.56)	9	128	2	762.972	-0.6555	1869000	1869000	62	297	128	128	1733	1929	Kprop3	8596	8596
sll1852	-	nucleoside diphosphate kinase	1	73.8478	1	K	_______MERTFIMIKPDGVQRQLIGEIVGR	0.00069635	73.848	73.848	_TFIMIK(pr)PDGVQR_	TFIMIK(1)PDGVQR	TFIMIK(73.85)PDGVQR	6	9	2	730.9	-0.20739	1540800	1540800	63	308	9	9	1524	1697	Kprop3	6944	6944
sll1873	-	unknown protein	0.99949	32.9213	1	K	EADVAIVKSEVAPVEKPAPTTSKKTSIKKKS	2.02063e-06	87.519	87.519	_SEVAPVEK(pr)PAPTTSK_	SEVAPVEK(0.999)PAPTTSK(0.001)	SEVAPVEK(32.92)PAPTTSK(-32.92)	8	42	2	798.928	-0.61512	6414400	6414400	64	310	42	42	1317;1318	1464;1466	Kprop8	3534	3534
sll1892	-	unknown protein	0.852521	7.61975	1	K	AKVDDQAEFGQVIVTKKARAGILFNNGASGR	0.000111794	86.641	86.641	_VDDQAEFGQVIVTK(pr)K_	VDDQAEFGQVIVTK(0.853)K(0.147)	VDDQAEFGQVIVTK(7.62)K(-7.62)	14	74	2	866.959	0.5454	5247600	5247600	65	315	74	74	1792	1990	Kprop5	6160	6160
sll1908	SerA	D-3-phosphoglycerate dehydrogenase	1	69.9792	1	K	AAIEAKERGIRVIETKDASVRDYSGSLHLKA	0.017514	69.979	69.979	_VIETK(pr)DASVR_	VIETK(1)DASVR	VIETK(69.98)DASVR	5	402	2	587.327	0.32449	2970500	2970500	66	316	402	402	1851	2052	Kprop5	2733	2733
slr0001	-	hypothetical protein	1	121.83	1	K	SFLAADQKDVAAQFFKPQRRVGDKFENFDVL	1.73584e-15	121.83	121.83	_DVAAQFFK(pr)PQR_	DVAAQFFK(1)PQR	DVAAQFFK(121.83)PQR	8	85	2	681.862	0.40036	5708700	5708700	67	339	85	85	203	222	Kprop6	6531	6531
slr0009	RbcL	ribulose bisphosphate carboxylase large subunit	1	178.771	1	K	RLSGGDHLHSGTVVGKLEGERGITMGFVDLM	7.52377e-48	178.77	178.77	_LSGGDHLHSGTVVGK(pr)LEGER_	LSGGDHLHSGTVVGK(1)LEGER	LSGGDHLHSGTVVGK(178.77)LEGER	15	329	3	702.031	1.7183	13616000	13616000	70	341	329	329	940	1025	Kprop3	4850	4850
slr0009	RbcL	ribulose bisphosphate carboxylase large subunit	1	90.9211	1	K	VQEAIEKAQAETNEMKGHYLNVTAGTCEEMM	3.1425e-17	105.16	105.16	_AQAETNEMK(pr)GHYLNVTAGTCEEMMK_	AQAETNEMK(1)GHYLNVTAGTCEEMMK	AQAETNEMK(90.92)GHYLNVTAGTCEEMMK(-90.92)	9	231	3	967.096	-0.35848	5977700	5977700	69	341	231	231	92	106	Kprop3	6668	6668
slr0009	RbcL	ribulose bisphosphate carboxylase large subunit	1	82.1708	1	K	_______MVQAKAGFKAGVQDYRLTYYTPDY	0.00728106	82.171	82.171	_AGFK(pr)AGVQDYR_	AGFK(1)AGVQDYR	AGFK(82.17)AGVQDYR	4	9	2	634.325	-0.65653	17636000	17636000	68	341	9	9	40	47	Kprop5	4563	4563
slr0335	ApcE	phycobilisome core-membrane linker polypeptide	1	110.662	1	K	FYAPYPNTKVIEMGTKHFLGRAPLNQKEIQQ	6.22527e-09	110.66	110.66	_VIEMGTK(pr)HFLGR_	VIEMGTK(1)HFLGR	VIEMGTK(110.66)HFLGR	7	806	2	722.392	0.36184	3286600	3286600	72	392	806	806	1850	2051	Kprop6	5827	5827
slr0335	ApcE	phycobilisome core-membrane linker polypeptide	0.999999	60.2919	1	K	SNQGVTRQRQQTKVFKLVSTYDKVAVKNAIR	0.017514	69.979	69.979	_VFK(pr)LVSTYDK_	VFK(1)LVSTYDK	VFK(60.29)LVSTYDK(-60.29)	3	725	2	628.35	-0.9733	6899500	6899500	71	392	725	725	1815	2014	Kprop7	6073	6073
slr0335	ApcE	phycobilisome core-membrane linker polypeptide	0.998886	31.999	1	K	KRQKYAMKPGLSALEKNAVIKAAYRQIFERD	0.0115757	61.732	61.732	_YAMKPGLSALEK(pr)NAVIK_	YAMK(0.001)PGLSALEK(0.999)NAVIK	YAMK(-32)PGLSALEK(32)NAVIK(-33.15)	12	278	3	630.357	-0.32343	3352500	3352500	73	392	278	278	1997	2205	Kprop1	6463	6463
slr0364	Pgk	hypothetical protein	1	90.3665	1	K	GPPRLNVSESTQGDTKTLRVDGRPSVLTGIS	4.36923e-05	90.367	90.367	_LNVSESTQGDTK(pr)TLR_	LNVSESTQGDTK(1)TLR	LNVSESTQGDTK(90.37)TLR	12	509	2	852.942	-0.4965	1985600	1985600	74	398	509	509	904	986	Kprop7	4199	4199
slr0394	Efp	phosphoglycerate kinase	0.997498	26.0061	1	K	KAQGLNTGKSLVEEDKLDLAKSLMAKAKEKG	6.33259e-06	102.66	102.66	_SLVEEDK(pr)LDLAK_	SLVEEDK(0.997)LDLAK(0.003)	SLVEEDK(26.01)LDLAK(-26.01)	7	246	2	708.385	-0.42208	8410600	8410600	75	405	246	246	1373	1527	Kprop3	6586	6586
slr0434	-	elongation factor P	1	94.7278	1	K	VRTKLKSVQTGNVVEKTFRAGETVPQANIEK	0.000312566	94.728	94.728	_SVQTGNVVEK(pr)TFR_	SVQTGNVVEK(1)TFR	SVQTGNVVEK(94.73)TFR	10	52	2	760.907	1.3319	2107700	2107700	76	411	52	52	1427	1587	Kprop5	5471	5471
slr0483	-	hypothetical protein	1	64.1049	1	K	DWLKMEEQKTATAGIKTDVGPITTPNPQKSP	2.8427e-06	76.768	76.768	_TATAGIK(pr)TDVGPITTPNPQK_	TATAGIK(1)TDVGPITTPNPQK	TATAGIK(64.1)TDVGPITTPNPQK(-64.1)	7	27	2	1033.56	-0.50406	1280500	1280500	78	418	27	27	1470	1638	Kprop6	5743	5743
slr0699	-	unknown protein	1	91.8577	1	K	NSFWQQFKTAVVNSDKSTVARLTKFPLSMPF	0.000557106	91.858	91.858	_TAVVNSDK(pr)STVAR_	TAVVNSDK(1)STVAR	TAVVNSDK(91.86)STVAR	8	45	2	702.378	0.51765	1423000	1423000	82	459	45	45	1475	1643	Kprop3	2649	2649
slr0737	PsaD	photosystem I subunit II	1	111.58	1	K	GEVQYLHPADGVFPEKVNEGREAQGTKTRRI	1.6268e-20	111.58	111.58	_VYPSGEVQYLHPADGVFPEK(pr)VNEGR_	VYPSGEVQYLHPADGVFPEK(1)VNEGR	VYPSGEVQYLHPADGVFPEK(111.58)VNEGR	20	107	3	948.471	-0.32731	12264000	12264000	85	466	107	107	1981	2188	Kprop1	7154	7154
slr0737	PsaD	photosystem I subunit II	1	72.5473	1	K	GTQLRTKFKPKIQDYKIYRVYPSGEVQYLHP	0.00684581	72.547	72.547	_IQDYK(pr)IYR_	IQDYK(1)IYR	IQDYK(72.55)IYR	5	84	2	577.814	0.71542	12657000	12657000	84	466	84	84	737	804	Kprop5	4701	4701
slr0737	PsaD	photosystem I subunit II	0.965527	14.4729	1	K	TKTRRIGQNPEPVTIKFSGKAPYEV______	0.000444803	76.85	76.85	_IGQNPEPVTIK(pr)FSGK_	IGQNPEPVTIK(0.966)FSGK(0.034)	IGQNPEPVTIK(14.47)FSGK(-14.47)	11	132	2	835.959	-0.022278	3303300	3303300	83	466	132	132	680	746	Kprop4	5810	5810
slr0821	-	hypothetical protein	1	39.6222	1	K	ANCPGIKARLCDEEGKPRRFLNFYVNEEDIR	0.0154114	39.622	39.622	_LCDEEGK(pr)PR_	LCDEEGK(1)PR	LCDEEGK(39.62)PR	7	52	2	580.274	-0.31824	1759300	1759300	87	476	52	52	825	904	Kprop6	2098	2098
slr0880	-	similar to fibronectin binding protein	0.922602	10.7641	1	K	QLQHQIQQKLNNLIAKLQQKADTFKQRLNAA	0.0172202	73.067	73.067	_LN(de)NLIAK(pr)LQ(de)Q(de)K_	LNNLIAK(0.923)LQQK(0.077)	LNNLIAK(10.76)LQQK(-10.76)	7	318	2	671.385	-0.4633	3243200	3243200	89	488	318	318	896	978	Kprop3	8810	8810
slr1127	-	unknown protein	1	55.4522	1	K	TYFLGDRVRVQSLVVKNGQIRLNILKHQPGD	0.000424211	55.452	55.452	_VQSLVVK(pr)N(de)GQIR_	VQSLVVK(1)NGQIR	VQSLVVK(55.45)NGQIR	7	184	2	699.409	-0.028001	14889000	14889000	91	530	184	184	1925	2129	Kprop8	5147	5147
slr1198	-	antioxidant protein	1	45.161	1	K	TEDAKVKFPKGVEEIKPYLRLTPQPNK____	0.000149959	79.148	45.161	_GVEEIK(pr)PYLR_	GVEEIK(1)PYLR	GVEEIK(45.16)PYLR	6	200	2	630.353	-0.6716	8670900	8670900	95	541	200	200	569	624	Kprop8	6305	6305
slr1234	-	protein kinase C inhibitor	1	75.8194	1	K	_______MAEDTIFSKIIRREIPAAIVYEDD	0.0155135	75.819	75.819	_AEDTIFSK(pr)IIR_	AEDTIFSK(1)IIR	AEDTIFSK(75.82)IIR	8	9	2	674.877	0.88559	1121400	1121400	97	547	9	9	26	31	Kprop1	8158	8158
slr1329	AtpB	ATP synthase beta subunit	0.999999	61.8068	1	K	FPIHRPAPKLVDLETKPQVFETGIKVIDLLT	1.94738e-11	109.35	109.35	_LVDLETK(pr)PQVFETGIK_	LVDLETK(1)PQVFETGIK	LVDLETK(61.81)PQVFETGIK(-61.81)	7	135	2	937.019	-0.58946	7149600	7149600	98	565	135	135	970	1058	Kprop8	7962	7962
slr1329	AtpB	ATP synthase beta subunit	0.999999	58.9476	1	K	GIKVIDLLTPYRQGGKIGLFGGAGVGKTVIM	2.29407e-05	59.607	59.607	_QGGK(pr)IGLFGGAGVGK_	QGGK(1)IGLFGGAGVGK	QGGK(58.95)IGLFGGAGVGK(-58.95)	4	157	2	701.396	-0.90085	0	0	99	565	157	157	1254	1397	Kprop2	6316	6316
slr1329	AtpB	ATP synthase beta subunit	0.946658	12.4912	1	K	FTGAPGKYVSLADTIKGFKAILAGELDDLPE	0.00123565	88.187	88.187	_YVSLADTIK(pr)GFK_	YVSLADTIK(0.947)GFK(0.053)	YVSLADTIK(12.49)GFK(-12.49)	9	446	2	699.387	0.16342	2068300	2068300	100	565	446	446	2073	2285	Kprop6	7989	7989
slr1463	Fus	elongation factor EF-G	1	106.174	1	K	MEKYLEGEEISIDDIKRCIRTGTRKLDFFPT	2.08121e-06	106.17	106.17	_YLEGEEISIDDIK(pr)R_	YLEGEEISIDDIK(1)R	YLEGEEISIDDIK(106.17)R	13	240	2	868.441	-0.23407	981300	981300	102	582	240	240	2039	2248	Kprop2	7287	7287
slr1643	PetH	ferredoxin-NADP oxidoreductase	0.999998	56.6732	1	K	GTGIAPFRAFLWRMFKEQHEDYKFKGLAWLI	0.00340362	81.017	81.017	_MFK(pr)EQHEDYK_	MFK(1)EQHEDYK	MFK(56.67)EQHEDYK(-56.67)	3	285	2	705.822	1.1777	1456800	1456800	105	606	285	285	1020	1118	Kprop1	2398	2398
slr1643	PetH	ferredoxin-NADP oxidoreductase	0.999316	31.6485	1	K	AWLIFGIPKSENILYKDDLEKMAAEFPDNFR	0.00104571	89.747	89.747	_SENILYK(pr)DDLEK_	SENILYK(0.999)DDLEK(0.001)	SENILYK(31.65)DDLEK(-31.65)	7	312	2	761.885	0.89757	6386100	6386100	106	606	312	312	1314	1461	Kprop5	5983	5983
slr1751	-	periplasmic carboxyl-terminal protease	1	118.367	1	K	EDWVAVRQDYLTRDYKNQEEAYTAIREMLEK	2.13001e-09	118.37	118.37	_DYK(pr)NQEEAYTAIR_	DYK(1)NQEEAYTAIR	DYK(118.37)NQEEAYTAIR	3	78	2	828.897	-0.33233	2033300	2033300	108	629	78	78	215	235	Kprop6	5519	5519
slr1751	-	periplasmic carboxyl-terminal protease	1	104.523	1	K	STVDRRGEVEQQSANKRQLSNRPLVVLVDGG	2.40697e-06	104.52	104.52	_GEVEQQSANK(pr)R_	GEVEQQSANK(1)R	GEVEQQSANK(104.52)R	10	297	2	651.326	0.013841	1390000	1390000	109	629	297	297	447	484	Kprop4	1184	1184
slr1751	-	periplasmic carboxyl-terminal protease	1	103.213	1	K	IDGKSTDGMEVDDAVKLIRGKPGTSVVLTIE	9.36199e-07	103.21	103.21	_STDGMEVDDAVK(pr)LIR_	STDGMEVDDAVK(1)LIR	STDGMEVDDAVK(103.21)LIR	12	174	2	852.927	-1.3431	2068400	2068400	112	629	174	174	1408	1568	Kprop8	7514	7514
slr1751	-	periplasmic carboxyl-terminal protease	0.5	0	1	K	ELTGVGIQITQDQDTKKIVVVAPIEDTPAYN	3.03433e-08	80.236	56.529	_IDTSGELTGVGIQITQDQDTK(pr)K_	IDTSGELTGVGIQITQDQDTK(0.5)K(0.5)	IDTSGELTGVGIQITQDQDTK(0)K(0)	21	132	2	1202.12	0.39456	3902000	3902000	110	629	132	132	652	717	Kprop8	6919	6919
slr1751	-	periplasmic carboxyl-terminal protease	0.5	0	1	K	LTGVGIQITQDQDTKKIVVVAPIEDTPAYNA	3.03433e-08	80.236	56.529	_IDTSGELTGVGIQITQDQDTK(pr)K_	IDTSGELTGVGIQITQDQDTK(0.5)K(0.5)	IDTSGELTGVGIQITQDQDTK(0)K(0)	22	133	2	1202.12	0.39456	3902000	3902000	111	629	133	133	652	717	Kprop8	6919	6919
slr1756	GlnA	glutamate--ammonia ligase	1	85.9626	1	K	EVASGGQNELGIKFDKLVNSADNLMIYKYVI	6.56971e-05	87.148	87.148	_FDK(pr)LVNSADNLMIYK_	FDK(1)LVNSADNLMIYK	FDK(85.96)LVNSADNLMIYK(-85.96)	3	230	2	913.971	-1.0465	6231100	6231100	115	630	230	230	344	376	Kprop3	8238	8238
slr1756	GlnA	glutamate--ammonia ligase	0.999079	30.3542	1	K	RWNTGREEEGGNLGYKPGYKQGYFPVAPTDT	1.35104e-07	101.6	101.6	_EEEGGNLGYK(pr)PGYK_	EEEGGNLGYK(0.999)PGYK(0.001)	EEEGGNLGYK(30.35)PGYK(-30.35)	10	175	2	798.881	0.1353	8136200	8136200	113	630	175	175	231;232	254;255	Kprop6	4196	4196
slr1756	GlnA	glutamate--ammonia ligase	0.5	0	1	K	GREEEGGNLGYKPGYKQGYFPVAPTDTAQDI	0.00848256	51.956	51.956	_EEEGGNLGYK(pr)PGYKQGYFPVAPTDTAQDIR_	EEEGGNLGYK(0.5)PGYK(0.5)QGYFPVAPTDTAQDIR	EEEGGNLGYK(0)PGYK(0)QGYFPVAPTDTAQDIR	14	179	3	1119.54	1.3864	3901400	3901400	114	630	179	179	231;232	254;255	Kprop5	7111	7111
slr1761	-	FKBP-type peptidyl-prolyl cis-trans isomerase, periplasmic protein	1	115.805	1	K	QKVEVHYTGRLTDGTKFDSSVDRNKPFTFTI	5.19846e-09	115.8	115.8	_LTDGTK(pr)FDSSVDR_	LTDGTK(1)FDSSVDR	LTDGTK(115.8)FDSSVDR	6	129	2	748.865	0.024337	4491000	4491000	116	631	129	129	956	1043	Kprop7	4479	4479
slr1835	PsaB	P700 apoprotein subunit Ib	1	115.816	1	K	_________MATKFPKFSQDLAQDPTTRRIW	1.62376e-09	115.82	115.82	_FPK(pr)FSQDLAQDPTTR_	FPK(1)FSQDLAQDPTTR	FPK(115.82)FSQDLAQDPTTR	3	7	2	903.955	0.21964	2605800	2605800	117	644	7	7	387	421	Kprop4	6486	6486
slr1963	-	water-soluble carotenoid protein	1	120.872	1	K	KENVLRFFREECQNLKLIPERGVTEPAEDGF	3.96018e-13	120.87	120.87	_EECQNLK(pr)LIPER_	EECQNLK(1)LIPER	EECQNLK(120.87)LIPER	7	249	2	792.906	-0.7741	9317700	9317700	118	678	249	249	230	252	Kprop5	5607	5607
slr1963	-	water-soluble carotenoid protein	0.971924	15.3929	1	K	ERGVTEPAEDGFTQIKVTGKVQTPWFGGNVG	4.21613e-05	79.311	79.311	_GVTEPAEDGFTQIK(pr)VTGK_	GVTEPAEDGFTQIK(0.972)VTGK(0.028)	GVTEPAEDGFTQIK(15.39)VTGK(-15.39)	14	268	2	966.999	-0.31113	1420900	1420900	119	678	268	268	583	638	Kprop4	6141	6141
slr1986	ApcB	allophycocyanin beta subunit	1	97.2141	1	K	DVQGKYLDGAAMDKLKSYFASGELRVRAASV	9.27085e-06	97.214	97.214	_LK(pr)SYFASGELR_	LK(1)SYFASGELR	LK(97.21)SYFASGELR	2	28	2	663.856	-0.19232	13332000	13332000	121	682	28	28	874;2038	956;2247	Kprop1	5895	5895
slr1986	ApcB	allophycocyanin beta subunit	0.999992	50.8856	1	K	VRAASVISANAATIVKEAVAKSLLYSDVTRP	3.33099e-47	177.07	177.07	_AASVISANAATIVK(pr)EAVAK_	AASVISANAATIVK(1)EAVAK	AASVISANAATIVK(50.89)EAVAK(-50.89)	14	53	2	935.536	-0.28037	142980000	142980000	120	682	53	53	19	23;24	Kprop3	8263	8263
slr1986	ApcB	allophycocyanin beta subunit	0.999988	49.0769	1	K	QDAITAVINSADVQGKYLDGAAMDKLKSYFA	1.63093e-30	131.56	131.56	_MQDAITAVINSADVQGK(pr)YLDGAAMDK_	MQDAITAVINSADVQGK(1)YLDGAAMDK	MQDAITAVINSADVQGK(49.08)YLDGAAMDK(-49.08)	17	17	3	927.786	0.25514	13854000	13854000	122	682	17	17	1067	1183	Kprop1	8915	8915
slr1992	Gpx2	glutathione peroxidase-like NADPH peroxidase	0.999994	51.8907	1	K	IGRDGQVVARFDPQTKPDDTNLKAAIEKALG	0.000568143	70.622	70.622	_FDPQTK(pr)PDDTNLK_	FDPQTK(1)PDDTNLK	FDPQTK(51.89)PDDTNLK(-51.89)	6	139	2	787.888	-0.529	2495100	2495100	123	683	139	139	345;346	378;379	Kprop8	4287	4287
slr1992	Gpx2	glutathione peroxidase-like NADPH peroxidase	0.997972	29.7464	1	K	VARFDPQTKPDDTNLKAAIEKALG_______	0.0123858	56.121	51.798	_FDPQTKPDDTNLK(pr)AAIEK_	FDPQTK(0.001)PDDTNLK(0.998)AAIEK(0.001)	FDPQTK(-30.12)PDDTNLK(29.75)AAIEK(-29.75)	13	146	3	696.36	1.4485	9715400	9715400	124	683	146	146	345;346	378;379	Kprop5	5804	5804
slr2051	CpcG1	phycobilisome rod-core linker polypeptide	1	137.796	1	K	_____MALPLLNYAPKSQNVRVEGYEIGSEE	6.15405e-18	137.8	137.8	_ALPLLNYAPK(pr)SQNVR_	ALPLLNYAPK(1)SQNVR	ALPLLNYAPK(137.8)SQNVR	10	11	2	870.494	0.15146	8451400	8451400	125	699	11	11	75	83	Kprop3	7285	7285
slr2051	CpcG1	phycobilisome rod-core linker polypeptide	1	132.765	1	K	YEKNSNYRFVEHCVQKILGRDVYSEREKIAW	2.33916e-18	132.76	132.76	_FVEHCVQK(pr)ILGR_	FVEHCVQK(1)ILGR	FVEHCVQK(132.76)ILGR	8	110	2	771.416	-1.8143	25945000	25945000	127	699	110	110	409;410	444;445	Kprop1	5261	5261
slr2051	CpcG1	phycobilisome rod-core linker polypeptide	1	107.529	1	K	RNLPGREAGELPFNIKSPRYDAYHRRQLGFP	1.91264e-06	107.53	107.53	_EAGELPFNIK(pr)SPR_	EAGELPFNIK(1)SPR	EAGELPFNIK(107.53)SPR	10	177	2	757.404	0.44883	19659000	19659000	126	699	177	177	222	244	Kprop3	7090	7090
slr2051	CpcG1	phycobilisome rod-core linker polypeptide	1	87.1843	1	K	RGLLLSNTFRNSFYEKNSNYRFVEHCVQKIL	6.96807e-52	175.15	87.184	_NSFYEK(pr)NSNYR_	NSFYEK(1)NSNYR	NSFYEK(87.18)NSNYR	6	97	2	739.339	0.15504	8416400	8416400	128	699	97	97	1190	1329	Kprop8	4332	4332
slr2067	ApcA	allophycocyanin alpha subunit	1	175.449	1	K	__________MSIVTKSIVNADAEARYLSPG	4.2098e-47	175.45	175.45	_SIVTK(pr)SIVNADAEAR_	SIVTK(1)SIVNADAEAR	SIVTK(175.45)SIVNADAEAR	5	6	2	815.444	-0.19399	67912000	67912000	130	701	6	6	1346	1498	Kprop3	5953	5953
slr2067	ApcA	allophycocyanin alpha subunit	1	81.865	1	K	LRIAETLTGSRETIVKQAGDRLFQKRPDIVS	3.28237e-05	96.015	81.865	_ETIVK(pr)QAGDR_	ETIVK(1)QAGDR	ETIVK(81.87)QAGDR	5	52	2	586.817	0.44238	324640000	324640000	129	701	52	52	308	335	Kprop5	2442	2442
slr2075	GroES	10kD chaperonin	1	151.902	1	K	____MAAISINVSTVKPLGDRVFVKVSPAEE	6.83969e-26	151.9	151.9	_AAISINVSTVK(pr)PLGDR_	AAISINVSTVK(1)PLGDR	AAISINVSTVK(151.9)PLGDR	11	12	2	848.983	0.34031	10178000	10178000	131	705	12	12	12	13	Kprop1	6895	6895
slr2075	GroES	10kD chaperonin	0.999961	44.0491	1	K	INVSTVKPLGDRVFVKVSPAEEKTAGGILLP	0.0141722	76.655	76.655	_VFVK(pr)VSPAEEK_	VFVK(1)VSPAEEK	VFVK(44.05)VSPAEEK(-44.05)	4	21	2	644.861	0.074926	3385700	3385700	135	705	21	21	1825	2025	Kprop8	4336	4336
slr2075	GroES	10kD chaperonin	0.999739	35.8262	1	K	YSPVEVKVGDKVLYSKYAGTDIKLGGDDYVL	4.43061e-61	74.46	74.46	_VLYSK(pr)YAGTDIK_	VLYSK(1)YAGTDIK	VLYSK(35.83)YAGTDIK(-35.83)	5	77	2	707.385	-0.25871	13132000	13132000	136	705	77	77	1889	2090	Kprop6	5520	5520
slr2075	GroES	10kD chaperonin	0.997342	25.7433	1	K	PGKRNDDGTYSPVEVKVGDKVLYSKYAGTDI	1.44375e-10	117.4	117.4	_NDDGTYSPVEVK(pr)VGDK_	NDDGTYSPVEVK(0.997)VGDK(0.003)	NDDGTYSPVEVK(25.74)VGDK(-25.74)	12	68	2	889.926	0.76523	5412600	5412600	133	705	68	68	1110	1240	Kprop5	5213	5213
slr2075	GroES	10kD chaperonin	0.966253	14.5686	1	K	AEEKTAGGILLPDNAKEKPQIGEVVQVGPGK	2.72241e-28	128.17	128.17	_TAGGILLPDNAK(pr)EKPQIGEVVQVGPGK_	TAGGILLPDNAK(0.966)EK(0.034)PQIGEVVQVGPGK	TAGGILLPDNAK(14.57)EK(-14.57)PQIGEVVQVGPGK(-74.31)	12	40	3	924.515	0.77223	8099900	8099900	134	705	40	40	1449;1934	1615;2138	Kprop5	7003	7003
slr2076	GroEL1	60kD chaperonin	1	142.005	1	K	KDNTTIVAEGNEAAVKSRCEQIRRQIEETDS	1.90928e-38	171.09	142.01	_DNTTIVAEGNEAAVK(pr)SR_	DNTTIVAEGNEAAVK(1)SR	DNTTIVAEGNEAAVK(142.01)SR	15	341	2	915.963	-0.059875	9664100	9664100	137	706	341	341	189	208	Kprop5	4576	4576
slr2076	GroEL1	60kD chaperonin	1	96.2471	1	K	LVVNRLRGVLNVAAVKAPGFGDRRKQMLEDI	5.91875e-07	96.247	96.247	_GVLNVAAVK(pr)APGFGDR_	GVLNVAAVK(1)APGFGDR	GVLNVAAVK(96.25)APGFGDR	9	276	2	813.952	0.034528	2602000	2602000	138	706	276	276	577	632	Kprop4	7207	7207
slr2076	GroEL1	60kD chaperonin	1	61.0387	1	K	GDGTTTATVLAHAIVKEGLRNVAAGANPISL	0.00348373	61.039	61.039	_TNDVAGDGTTTATVLAHAIVK(pr)EGLR_	TNDVAGDGTTTATVLAHAIVK(1)EGLR	TNDVAGDGTTTATVLAHAIVK(61.04)EGLR	21	100	3	856.121	0.42638	2523200	2523200	139	706	100	100	1615	1798	Kprop8	8454	8454
slr2094	FbpI	fructose-1,6-/sedoheptulose-1,7-bisphosphatase	1	72.8979	1	K	AKGHVDIDKSATENLKILSDCLNRSIEELVV	0.00444105	72.898	72.898	_SATENLK(pr)ILSDCLNR_	SATENLK(1)ILSDCLNR	SATENLK(72.9)ILSDCLNR	7	156	2	895.459	-0.33243	2300300	2300300	141	708	156	156	1298	1443	Kprop3	7427	7427
slr2094	FbpI	fructose-1,6-/sedoheptulose-1,7-bisphosphatase	0.984079	17.9107	1	K	SSQSSTARFVDTVHMKESPKVIQLH______	6.1993e-07	108.56	108.56	_FVDTVHMK(pr)ESPK_	FVDTVHMK(0.984)ESPK(0.016)	FVDTVHMK(17.91)ESPK(-17.91)	8	336	2	737.374	-1.0303	2238900	2238900	140	708	336	336	408	443	Kprop7	3805	3805
ssl2595	-	hypothetical protein	1	44.807	1	K	KVQKESGVLVTIGPTKDLRQVFAIYDAPDQD	0.00176476	44.807	44.807	_ESGVLVTIGPTK(pr)DLR_	ESGVLVTIGPTK(1)DLR	ESGVLVTIGPTK(44.81)DLR	12	45	2	820.965	0.56329	674030	674030	143	739	45	45	303	330	Kprop2	6802	6802
ssl2874	-	hypothetical protein	1	122.447	1	K	GNRVVAIVSPESAPIKRIISDAKERSQLIDA	1.54503e-12	122.45	122.45	_VVAIVSPESAPIK(pr)R_	VVAIVSPESAPIK(1)R	VVAIVSPESAPIK(122.45)R	13	31	2	761.454	-0.38165	6216500	6216500	144	741	31	31	1959	2164	Kprop1	5377	5377
