# Supplementary material for: Lysine Propionylation is a Widespread Post-Translational Modification Involved in Regulation of Photosynthesis and Metabolism in Cyanobacteria
Source: Int J Mol Sci. 2019 Sep 26;20(19):4792. doi: 10.3390/ijms20194792 (PMC6801645; doi:10.3390/ijms20194792)
Supplement: Supplementary file 1 [file ijms-20-04792-s001.zip › SI/TableS/Supplemental Table S2-Complete list of GO terms annotation.xls]

## Sheet: Table S2A
Table S2A. Classification of propionylated proteins according to their biological process.
Level	GO ID	Term	Type	#Seqs	Graph Score	Sequences
2	GO:0044699	single-organism process	biological_process	6	0.85	slr1329, sll1326, sll1577, sll1324, sll1694, slr1963
2	GO:0050896	response to stimulus	biological_process	2	0.49	slr1963, slr1992
2	GO:0051179	localization	biological_process	7	0.75	slr1963, slr1329, sll1326, sll1577, sll1324, sll1694, sll0533
2	GO:0009987	cellular process	biological_process	42	7.8	sll1852, sll1261, sll1099, slr0434, slr1463, sll1801, sll1746, sll1812, sll1101, sll0851, sll1172, sll0416, slr2076, sll1908, slr2094, sll1747, sll0533, slr1761, slr2075, slr1329, sll1326, sll0654, sll1324, sll0017, slr1756, sll1694, slr1963, sll0427, sll1579, sll0819, sll1580, slr2051, slr0335, slr0737, sll0928, sll1577, sll1578, slr2067, slr1835, slr1986, slr0394, sll0018
2	GO:0065007	biological regulation	biological_process	1	0.05	sll0427
2	GO:0008152	metabolic process	biological_process	49	11.02	sll1852, sll1261, sll1099, slr0434, slr1463, sll1801, sll1746, sll1812, sll1101, sll0851, sll1172, sll0416, slr2076, slr1751, slr1992, slr1643, slr0001, slr1198, sll0554, sll1908, slr2094, sll1747, sll0533, slr1761, slr2075, sll0654, sll1324, slr1329, sll1326, sll0017, slr1756, sll1559, sll1070, sll0427, sll1579, sll0819, sll1580, slr2051, slr0335, slr0737, sll0928, sll1577, sll1578, slr2067, slr…
3	GO:0051234	establishment of localization	biological_process	7	1.25	slr1963, slr1329, sll1326, sll1577, sll1324, sll1694, sll0533
3	GO:0033036	macromolecule localization	biological_process	2	0.29	sll1694, sll0533
3	GO:0044763	single-organism cellular process	biological_process	5	1.46	slr1329, sll1326, sll1324, sll1694, slr1963
3	GO:0071704	organic substance metabolic process	biological_process	28	3.48	sll1852, sll1261, sll1099, slr0434, slr1463, sll1801, sll1746, sll1812, sll1101, sll1172, sll0416, slr2076, slr1751, sll1908, slr2094, sll1747, sll0533, slr1761, slr2075, sll0654, sll1324, slr1329, sll1326, sll0017, slr1756, slr0009, slr0394, sll0018
3	GO:0009605	response to external stimulus	biological_process	1	0.22	slr1963
3	GO:0044237	cellular metabolic process	biological_process	40	11.59	sll1852, sll1261, sll1099, slr0434, slr1463, sll1801, sll1746, sll1812, sll1101, sll0851, sll1172, sll0416, slr2076, sll1908, slr2094, sll1747, sll0533, slr1761, slr2075, sll0654, sll1324, slr1329, sll1326, sll0017, slr1756, sll0427, sll1579, sll0819, sll1580, slr2051, slr0335, slr0737, sll0928, sll1577, sll1578, slr2067, slr1835, slr1986, slr0394, sll0018
3	GO:0006807	nitrogen compound metabolic process	biological_process	11	1.13	sll1852, sll1172, sll1908, sll1747, sll0654, sll1324, slr1329, sll1326, sll0017, slr1756, slr0434
3	GO:0009058	biosynthetic process	biological_process	18	1.91	sll1852, sll1261, sll1099, slr0434, slr1463, sll1801, sll1746, sll1812, sll1101, sll1172, sll1908, sll1747, sll1324, slr1329, sll1326, sll0017, slr1756, slr2094
3	GO:0044710	single-organism metabolic process	biological_process	17	4.67	sll1852, sll0851, sll1172, slr1992, slr1643, slr0001, slr1198, sll0554, sll1908, slr2094, sll1747, sll0654, sll1324, slr1329, sll1326, slr1756, slr0009
3	GO:0009056	catabolic process	biological_process	3	0.13	sll0654, slr0394, sll0018
3	GO:0009628	response to abiotic stimulus	biological_process	1	0.22	slr1963
3	GO:0044238	primary metabolic process	biological_process	26	3.59	sll1852, sll1261, sll1099, slr0434, slr1463, sll1801, sll1746, sll1812, sll1101, sll1172, sll0416, slr2076, slr1751, sll1908, slr2094, sll1747, sll0533, slr1761, slr2075, sll0654, sll1324, slr1329, sll1326, slr1756, slr0394, sll0018
3	GO:0050789	regulation of biological process	biological_process	1	0.08	sll0427
3	GO:0006950	response to stress	biological_process	1	0.6	slr1992
3	GO:0051606	detection of stimulus	biological_process	1	0.22	slr1963
4	GO:0009582	detection of abiotic stimulus	biological_process	1	0.36	slr1963
4	GO:0006810	transport	biological_process	7	1.85	slr1963, slr1329, sll1326, sll1577, sll1324, sll1694, sll0533
4	GO:1901615	organic hydroxy compound metabolic process	biological_process	1	0.13	slr2094
4	GO:0034641	cellular nitrogen compound metabolic process	biological_process	7	0.83	sll1852, sll0654, sll1324, slr1329, sll1326, sll0017, slr0434
4	GO:0071941	nitrogen cycle metabolic process	biological_process	1	0.6	slr1756
4	GO:0051641	cellular localization	biological_process	1	0.13	sll1694
4	GO:0006793	phosphorus metabolic process	biological_process	5	0.48	sll1852, sll0654, sll1324, slr1329, sll1326
4	GO:1901657	glycosyl compound metabolic process	biological_process	4	0.34	sll1852, sll1324, slr1329, sll1326
4	GO:0015979	photosynthesis	biological_process	14	12.43	sll0851, sll0427, sll1579, sll0819, sll1580, slr2051, slr0335, slr0737, sll0928, sll1577, sll1578, slr2067, slr1835, slr1986
4	GO:1901576	organic substance biosynthetic process	biological_process	18	3.18	sll1852, sll1261, sll1099, slr0434, slr1463, sll1801, sll1746, sll1812, sll1101, sll1172, sll1908, sll1747, sll1324, slr1329, sll1326, sll0017, slr1756, slr2094
4	GO:0006091	generation of precursor metabolites and energy	biological_process	4	1.63	sll0851, sll0427, slr0394, sll0018
4	GO:0005975	carbohydrate metabolic process	biological_process	3	0.39	slr2094, slr0394, sll0018
4	GO:0008104	protein localization	biological_process	2	0.49	sll1694, sll0533
4	GO:0044711	single-organism biosynthetic process	biological_process	4	0.16	sll1172, sll1908, sll1747, slr1756
4	GO:0044281	small molecule metabolic process	biological_process	10	0.57	sll1852, sll1172, sll1908, slr2094, sll1747, sll0654, sll1324, slr1329, sll1326, slr1756
4	GO:0050794	regulation of cellular process	biological_process	1	0.13	sll0427
4	GO:0006725	cellular aromatic compound metabolic process	biological_process	7	0.98	sll1852, sll1747, sll0654, sll1324, slr1329, sll1326, sll0017
4	GO:0019222	regulation of metabolic process	biological_process	1	0.13	sll0427
4	GO:1901575	organic substance catabolic process	biological_process	3	0.22	sll0654, slr0394, sll0018
4	GO:0046483	heterocycle metabolic process	biological_process	6	0.62	sll1852, sll0654, sll1324, slr1329, sll1326, sll0017
4	GO:1901360	organic cyclic compound metabolic process	biological_process	7	0.98	sll1852, sll1747, sll0654, sll1324, slr1329, sll1326, sll0017
4	GO:0009314	response to radiation	biological_process	1	0.22	slr1963
4	GO:0055114	oxidation-reduction process	biological_process	7	6.22	sll0851, slr1992, slr1643, slr0001, slr1198, sll0554, sll1908
4	GO:0043170	macromolecule metabolic process	biological_process	14	2.65	sll1261, sll1099, slr0434, slr1463, sll1801, sll1746, sll1812, sll1101, sll0416, slr2076, slr1751, sll0533, slr1761, slr2075
4	GO:0015977	carbon fixation	biological_process	1	1	slr0009
4	GO:1901564	organonitrogen compound metabolic process	biological_process	10	1.54	sll1852, sll1172, sll1908, sll1747, sll1324, slr1329, sll1326, sll0017, slr1756, slr0434
4	GO:0006979	response to oxidative stress	biological_process	1	1	slr1992
4	GO:0044249	cellular biosynthetic process	biological_process	17	3.59	sll1852, sll1261, sll1099, slr0434, slr1463, sll1801, sll1746, sll1812, sll1101, sll1172, sll1908, sll1747, sll1324, slr1329, sll1326, sll0017, slr1756
4	GO:0009581	detection of external stimulus	biological_process	1	0.36	slr1963
4	GO:0044248	cellular catabolic process	biological_process	1	0.13	sll0654
5	GO:0019684	photosynthesis, light reaction	biological_process	2	0.72	sll0851, sll0427
5	GO:0044260	cellular macromolecule metabolic process	biological_process	13	3.82	sll1261, sll1099, slr0434, slr1463, sll1801, sll1746, sll1812, sll1101, sll0416, slr2076, sll0533, slr1761, slr2075
5	GO:0043603	cellular amide metabolic process	biological_process	1	0.36	slr0434
5	GO:0010467	gene expression	biological_process	8	3.84	sll1261, sll1099, slr0434, slr1463, sll1801, sll1746, sll1812, sll1101
5	GO:0018130	heterocycle biosynthetic process	biological_process	5	0.95	sll1852, sll1324, slr1329, sll1326, sll0017
5	GO:0016052	carbohydrate catabolic process	biological_process	2	0.16	slr0394, sll0018
5	GO:0006066	alcohol metabolic process	biological_process	1	0.22	slr2094
5	GO:0031323	regulation of cellular metabolic process	biological_process	1	0.22	sll0427
5	GO:0051649	establishment of localization in cell	biological_process	1	0.22	sll1694
5	GO:1901362	organic cyclic compound biosynthetic process	biological_process	6	1.55	sll1852, sll1747, sll1324, slr1329, sll1326, sll0017
5	GO:0072527	pyrimidine-containing compound metabolic process	biological_process	1	0.26	sll1852
5	GO:0046700	heterocycle catabolic process	biological_process	1	0.22	sll0654
5	GO:0044262	cellular carbohydrate metabolic process	biological_process	1	0.36	slr2094
5	GO:0006796	phosphate-containing compound metabolic process	biological_process	5	0.81	sll1852, sll0654, sll1324, slr1329, sll1326
5	GO:0022900	electron transport chain	biological_process	1	0.36	sll0851
5	GO:0044271	cellular nitrogen compound biosynthetic process	biological_process	6	1.31	sll1852, sll1324, slr1329, sll1326, sll0017, slr0434
5	GO:0044283	small molecule biosynthetic process	biological_process	4	0.27	sll1172, sll1908, sll1747, slr1756
5	GO:1901361	organic cyclic compound catabolic process	biological_process	1	0.22	sll0654
5	GO:0009059	macromolecule biosynthetic process	biological_process	8	2.3	sll1261, sll1099, slr0434, slr1463, sll1801, sll1746, sll1812, sll1101
5	GO:0019637	organophosphate metabolic process	biological_process	5	0.72	sll1852, sll0654, sll1324, slr1329, sll1326
5	GO:0072521	purine-containing compound metabolic process	biological_process	4	0.36	sll1852, sll1324, slr1329, sll1326
5	GO:1901659	glycosyl compound biosynthetic process	biological_process	4	0.57	sll1852, sll1324, slr1329, sll1326
5	GO:0033013	tetrapyrrole metabolic process	biological_process	1	0.6	sll0017
5	GO:0071702	organic substance transport	biological_process	3	1.18	sll1577, sll1694, sll0533
5	GO:0044765	single-organism transport	biological_process	5	0.81	slr1329, sll1326, sll1577, sll1324, sll1694
5	GO:0045184	establishment of protein localization	biological_process	2	0.82	sll1694, sll0533
5	GO:0019439	aromatic compound catabolic process	biological_process	1	0.22	sll0654
5	GO:0009416	response to light stimulus	biological_process	1	0.36	slr1963
5	GO:0006139	nucleobase-containing compound metabolic process	biological_process	5	0.43	sll1852, sll0654, sll1324, slr1329, sll1326
5	GO:0044723	single-organism carbohydrate metabolic process	biological_process	3	0.29	slr0394, sll0018, slr2094
5	GO:0006082	organic acid metabolic process	biological_process	4	0.16	sll1172, sll1908, sll1747, slr1756
5	GO:0009399	nitrogen fixation	biological_process	1	1	slr1756
5	GO:0044270	cellular nitrogen compound catabolic process	biological_process	1	0.22	sll0654
5	GO:1901137	carbohydrate derivative biosynthetic process	biological_process	4	0.62	sll1852, sll1324, slr1329, sll1326
5	GO:0019438	aromatic compound biosynthetic process	biological_process	6	1.55	sll1852, sll1747, sll1324, slr1329, sll1326, sll0017
5	GO:1901566	organonitrogen compound biosynthetic process	biological_process	10	2.57	sll1852, sll1172, sll1908, sll1747, sll1324, slr1329, sll1326, sll0017, slr1756, slr0434
5	GO:0019538	protein metabolic process	biological_process	14	4.42	sll1261, sll1099, slr0434, slr1463, sll1801, sll1746, sll1812, sll1101, sll0416, slr2076, slr1751, sll0533, slr1761, slr2075
6	GO:0009583	detection of light stimulus	biological_process	1	0.6	slr1963
6	GO:0008643	carbohydrate transport	biological_process	1	0.6	sll1577
6	GO:0090407	organophosphate biosynthetic process	biological_process	4	0.84	sll1852, sll1324, slr1329, sll1326
6	GO:0006818	hydrogen transport	biological_process	3	1.08	slr1329, sll1326, sll1324
6	GO:0046434	organophosphate catabolic process	biological_process	1	0.36	sll0654
6	GO:0043436	oxoacid metabolic process	biological_process	4	0.27	sll1172, sll1908, sll1747, slr1756
6	GO:0015850	organic hydroxy compound transport	biological_process	1	0.36	sll1577
6	GO:0072528	pyrimidine-containing compound biosynthetic process	biological_process	1	0.43	sll1852
6	GO:0043467	regulation of generation of precursor metabolites and energy	biological_process	1	0.36	sll0427
6	GO:0034655	nucleobase-containing compound catabolic process	biological_process	1	0.36	sll0654
6	GO:0006518	peptide metabolic process	biological_process	1	0.6	slr0434
6	GO:0009767	photosynthetic electron transport chain	biological_process	1	0.6	sll0851
6	GO:0044267	cellular protein metabolic process	biological_process	13	6.36	sll1261, sll1099, slr0434, slr1463, sll1801, sll1746, sll1812, sll1101, sll0416, slr2076, sll0533, slr1761, slr2075
6	GO:0016310	phosphorylation	biological_process	1	0.36	sll1852
6	GO:0015031	protein transport	biological_process	2	1.36	sll1694, sll0533
6	GO:0005996	monosaccharide metabolic process	biological_process	3	0.48	slr0394, sll0018, slr2094
6	GO:0044724	single-organism carbohydrate catabolic process	biological_process	2	0.26	slr0394, sll0018
6	GO:0034645	cellular macromolecule biosynthetic process	biological_process	8	3.84	sll1261, sll1099, slr0434, slr1463, sll1801, sll1746, sll1812, sll1101
6	GO:0055086	nucleobase-containing small molecule metabolic process	biological_process	5	0.57	sll1852, sll0654, sll1324, slr1329, sll1326
6	GO:0016051	carbohydrate biosynthetic process	biological_process	1	0.22	slr2094
6	GO:0034654	nucleobase-containing compound biosynthetic process	biological_process	4	0.59	sll1852, sll1324, slr1329, sll1326
6	GO:0010109	regulation of photosynthesis	biological_process	1	0.36	sll0427
6	GO:0006811	ion transport	biological_process	3	0.39	slr1329, sll1326, sll1324
6	GO:0016053	organic acid biosynthetic process	biological_process	4	0.45	sll1172, sll1908, sll1747, slr1756
6	GO:0055085	transmembrane transport	biological_process	4	1.44	slr1329, sll1326, sll1324, sll1694
6	GO:0006508	proteolysis	biological_process	1	1	slr1751
6	GO:0033014	tetrapyrrole biosynthetic process	biological_process	1	1	sll0017
6	GO:0043604	amide biosynthetic process	biological_process	1	0.6	slr0434
6	GO:0072522	purine-containing compound biosynthetic process	biological_process	4	0.6	sll1852, sll1324, slr1329, sll1326
6	GO:0046903	secretion	biological_process	1	0.22	sll1694
6	GO:0019751	polyol metabolic process	biological_process	1	0.36	slr2094
6	GO:0019693	ribose phosphate metabolic process	biological_process	4	0.62	sll1852, sll1324, slr1329, sll1326
7	GO:0046364	monosaccharide biosynthetic process	biological_process	1	0.36	slr2094
7	GO:0046365	monosaccharide catabolic process	biological_process	2	0.43	slr0394, sll0018
7	GO:0006457	protein folding	biological_process	5	4.2	sll0416, slr2076, sll0533, slr1761, slr2075
7	GO:0009116	nucleoside metabolic process	biological_process	4	0.57	sll1852, sll1324, slr1329, sll1326
7	GO:0015791	polyol transport	biological_process	1	0.6	sll1577
7	GO:0006412	translation	biological_process	8	6.4	sll1261, sll1099, slr0434, slr1463, sll1801, sll1746, sll1812, sll1101
7	GO:0019400	alditol metabolic process	biological_process	1	0.6	slr2094
7	GO:0042548	regulation of photosynthesis, light reaction	biological_process	1	0.6	sll0427
7	GO:0009772	photosynthetic electron transport in photosystem II	biological_process	1	1	sll0851
7	GO:0006753	nucleoside phosphate metabolic process	biological_process	5	0.95	sll1852, sll0654, sll1324, slr1329, sll1326
7	GO:0046390	ribose phosphate biosynthetic process	biological_process	4	1.04	sll1852, sll1324, slr1329, sll1326
7	GO:0071806	protein transmembrane transport	biological_process	1	0.6	sll1694
7	GO:0006812	cation transport	biological_process	3	0.65	slr1329, sll1326, sll1324
7	GO:0019318	hexose metabolic process	biological_process	3	0.79	slr0394, sll0018, slr2094
7	GO:0034220	ion transmembrane transport	biological_process	3	1.8	slr1329, sll1326, sll1324
7	GO:0016037	light absorption	biological_process	1	1	slr1963
7	GO:0043043	peptide biosynthetic process	biological_process	1	1	slr0434
7	GO:0032940	secretion by cell	biological_process	1	0.36	sll1694
7	GO:0019752	carboxylic acid metabolic process	biological_process	4	0.45	sll1172, sll1908, sll1747, slr1756
8	GO:0006071	glycerol metabolic process	biological_process	1	1	slr2094
8	GO:0015672	monovalent inorganic cation transport	biological_process	3	1.08	slr1329, sll1326, sll1324
8	GO:0009119	ribonucleoside metabolic process	biological_process	4	0.95	sll1852, sll1324, slr1329, sll1326
8	GO:1901292	nucleoside phosphate catabolic process	biological_process	1	0.6	sll0654
8	GO:0019319	hexose biosynthetic process	biological_process	1	0.6	slr2094
8	GO:0006213	pyrimidine nucleoside metabolic process	biological_process	1	0.43	sll1852
8	GO:0009141	nucleoside triphosphate metabolic process	biological_process	4	0.62	sll1852, sll1324, slr1329, sll1326
8	GO:0009306	protein secretion	biological_process	1	0.6	sll1694
8	GO:0019320	hexose catabolic process	biological_process	2	0.72	slr0394, sll0018
8	GO:0046394	carboxylic acid biosynthetic process	biological_process	4	0.75	sll1172, sll1908, sll1747, slr1756
8	GO:0006414	translational elongation	biological_process	4	4	sll1261, sll1099, slr0434, slr1463
8	GO:0015797	mannitol transport	biological_process	1	1	sll1577
8	GO:0009163	nucleoside biosynthetic process	biological_process	4	0.95	sll1852, sll1324, slr1329, sll1326
8	GO:0042549	photosystem II stabilization	biological_process	1	1	sll0427
8	GO:0006006	glucose metabolic process	biological_process	3	1.32	slr0394, sll0018, slr2094
8	GO:0006520	cellular amino acid metabolic process	biological_process	4	0.75	sll1172, sll1908, sll1747, slr1756
8	GO:0042026	protein refolding	biological_process	2	2	sll0416, slr2076
8	GO:0009132	nucleoside diphosphate metabolic process	biological_process	1	0.6	sll1852
8	GO:1901293	nucleoside phosphate biosynthetic process	biological_process	4	0.98	sll1852, sll1324, slr1329, sll1326
8	GO:0009123	nucleoside monophosphate metabolic process	biological_process	3	0.23	sll1324, slr1329, sll1326
8	GO:0042278	purine nucleoside metabolic process	biological_process	4	0.52	sll1852, sll1324, slr1329, sll1326
8	GO:0009117	nucleotide metabolic process	biological_process	5	1.58	sll1852, sll0654, sll1324, slr1329, sll1326
9	GO:0009072	aromatic amino acid family metabolic process	biological_process	1	0.6	sll1747
9	GO:0006094	gluconeogenesis	biological_process	1	1	slr2094
9	GO:0009199	ribonucleoside triphosphate metabolic process	biological_process	4	1.04	sll1852, sll1324, slr1329, sll1326
9	GO:0015992	proton transport	biological_process	3	1.8	slr1329, sll1326, sll1324
9	GO:0009144	purine nucleoside triphosphate metabolic process	biological_process	4	0.6	sll1852, sll1324, slr1329, sll1326
9	GO:0006220	pyrimidine nucleotide metabolic process	biological_process	1	0.43	sll1852
9	GO:0015628	protein secretion by the type II secretion system	biological_process	1	1	sll1694
9	GO:0009124	nucleoside monophosphate biosynthetic process	biological_process	3	0.39	sll1324, slr1329, sll1326
9	GO:0046939	nucleotide phosphorylation	biological_process	1	0.6	sll1852
9	GO:0046128	purine ribonucleoside metabolic process	biological_process	4	0.86	sll1852, sll1324, slr1329, sll1326
9	GO:0046131	pyrimidine ribonucleoside metabolic process	biological_process	1	0.72	sll1852
9	GO:0006007	glucose catabolic process	biological_process	2	1.2	slr0394, sll0018
9	GO:0009161	ribonucleoside monophosphate metabolic process	biological_process	3	0.39	sll1324, slr1329, sll1326
9	GO:0042455	ribonucleoside biosynthetic process	biological_process	4	1.58	sll1852, sll1324, slr1329, sll1326
9	GO:0009126	purine nucleoside monophosphate metabolic process	biological_process	3	0.39	sll1324, slr1329, sll1326
9	GO:0042451	purine nucleoside biosynthetic process	biological_process	4	0.86	sll1852, sll1324, slr1329, sll1326
9	GO:0008652	cellular amino acid biosynthetic process	biological_process	4	1.25	sll1172, sll1908, sll1747, slr1756
9	GO:1901605	alpha-amino acid metabolic process	biological_process	3	0.65	sll1172, sll1908, slr1756
9	GO:0009166	nucleotide catabolic process	biological_process	1	1	sll0654
9	GO:0046134	pyrimidine nucleoside biosynthetic process	biological_process	1	0.72	sll1852
9	GO:0009142	nucleoside triphosphate biosynthetic process	biological_process	4	1.04	sll1852, sll1324, slr1329, sll1326
9	GO:0009165	nucleotide biosynthetic process	biological_process	4	1.64	sll1852, sll1324, slr1329, sll1326
9	GO:0009147	pyrimidine nucleoside triphosphate metabolic process	biological_process	1	0.43	sll1852
9	GO:0006163	purine nucleotide metabolic process	biological_process	4	0.6	sll1852, sll1324, slr1329, sll1326
9	GO:0009259	ribonucleotide metabolic process	biological_process	4	1.04	sll1852, sll1324, slr1329, sll1326
10	GO:0046132	pyrimidine ribonucleoside biosynthetic process	biological_process	1	1.2	sll1852
10	GO:0009150	purine ribonucleotide metabolic process	biological_process	4	1.01	sll1852, sll1324, slr1329, sll1326
10	GO:0046129	purine ribonucleoside biosynthetic process	biological_process	4	1.44	sll1852, sll1324, slr1329, sll1326
10	GO:0009218	pyrimidine ribonucleotide metabolic process	biological_process	1	0.72	sll1852
10	GO:0015988	energy coupled proton transmembrane transport, against electrochemical gradient	biological_process	2	1.2	slr1329, sll1326
10	GO:1901607	alpha-amino acid biosynthetic process	biological_process	3	1.08	sll1172, sll1908, slr1756
10	GO:0009156	ribonucleoside monophosphate biosynthetic process	biological_process	3	0.65	sll1324, slr1329, sll1326
10	GO:1901068	guanosine-containing compound metabolic process	biological_process	1	0.36	sll1852
10	GO:0009064	glutamine family amino acid metabolic process	biological_process	1	0.36	slr1756
10	GO:0006165	nucleoside diphosphate phosphorylation	biological_process	1	1	sll1852
10	GO:0009167	purine ribonucleoside monophosphate metabolic process	biological_process	3	0.65	sll1324, slr1329, sll1326
10	GO:0006096	glycolysis	biological_process	2	2	slr0394, sll0018
10	GO:0009208	pyrimidine ribonucleoside triphosphate metabolic process	biological_process	1	0.72	sll1852
10	GO:0009069	serine family amino acid metabolic process	biological_process	1	0.36	sll1908
10	GO:0009260	ribonucleotide biosynthetic process	biological_process	4	1.73	sll1852, sll1324, slr1329, sll1326
10	GO:0009201	ribonucleoside triphosphate biosynthetic process	biological_process	4	1.73	sll1852, sll1324, slr1329, sll1326
10	GO:0006164	purine nucleotide biosynthetic process	biological_process	4	1.01	sll1852, sll1324, slr1329, sll1326
10	GO:0009073	aromatic amino acid family biosynthetic process	biological_process	1	1	sll1747
10	GO:0009148	pyrimidine nucleoside triphosphate biosynthetic process	biological_process	1	0.72	sll1852
10	GO:0009205	purine ribonucleoside triphosphate metabolic process	biological_process	4	1.01	sll1852, sll1324, slr1329, sll1326
10	GO:0009145	purine nucleoside triphosphate biosynthetic process	biological_process	4	1.01	sll1852, sll1324, slr1329, sll1326
10	GO:0006221	pyrimidine nucleotide biosynthetic process	biological_process	1	0.72	sll1852
10	GO:0015985	energy coupled proton transport, down electrochemical gradient	biological_process	3	1.8	sll1324, slr1329, sll1326
10	GO:0009127	purine nucleoside monophosphate biosynthetic process	biological_process	3	0.65	sll1324, slr1329, sll1326
10	GO:0009066	aspartate family amino acid metabolic process	biological_process	1	0.36	sll1172
11	GO:0046036	CTP metabolic process	biological_process	1	0.6	sll1852
11	GO:0006563	L-serine metabolic process	biological_process	1	0.6	sll1908
11	GO:0006541	glutamine metabolic process	biological_process	1	0.6	slr1756
11	GO:0009209	pyrimidine ribonucleoside triphosphate biosynthetic process	biological_process	1	1.2	sll1852
11	GO:0046034	ATP metabolic process	biological_process	3	1.08	sll1324, slr1329, sll1326
11	GO:0009168	purine ribonucleoside monophosphate biosynthetic process	biological_process	3	1.08	sll1324, slr1329, sll1326
11	GO:0009220	pyrimidine ribonucleotide biosynthetic process	biological_process	1	1.2	sll1852
11	GO:0009152	purine ribonucleotide biosynthetic process	biological_process	4	1.68	sll1852, sll1324, slr1329, sll1326
11	GO:0015991	ATP hydrolysis coupled proton transport	biological_process	2	2	slr1329, sll1326
11	GO:1901070	guanosine-containing compound biosynthetic process	biological_process	1	0.6	sll1852
11	GO:0009070	serine family amino acid biosynthetic process	biological_process	1	0.6	sll1908
11	GO:0009084	glutamine family amino acid biosynthetic process	biological_process	1	0.6	slr1756
11	GO:0046051	UTP metabolic process	biological_process	1	0.6	sll1852
11	GO:0046039	GTP metabolic process	biological_process	1	0.6	sll1852
11	GO:0009206	purine ribonucleoside triphosphate biosynthetic process	biological_process	4	1.68	sll1852, sll1324, slr1329, sll1326
11	GO:0009067	aspartate family amino acid biosynthetic process	biological_process	1	0.6	sll1172
11	GO:0006566	threonine metabolic process	biological_process	1	0.6	sll1172
12	GO:0006564	L-serine biosynthetic process	biological_process	1	1	sll1908
12	GO:0006241	CTP biosynthetic process	biological_process	1	1	sll1852
12	GO:0006542	glutamine biosynthetic process	biological_process	1	1	slr1756
12	GO:0006754	ATP biosynthetic process	biological_process	3	1.8	sll1324, slr1329, sll1326
12	GO:0009088	threonine biosynthetic process	biological_process	1	1	sll1172
12	GO:0006183	GTP biosynthetic process	biological_process	1	1	sll1852
12	GO:0006228	UTP biosynthetic process	biological_process	1	1	sll1852
13	GO:0015986	ATP synthesis coupled proton transport	biological_process	3	3	sll1324, slr1329, sll1326

## Sheet: Table S2B
Table S2B. Classification of propionylated proteins according to their molecular function.
Level	GO ID	Term	Type	#Seqs	Graph Score	Sequences
2	GO:0003824	catalytic activity	molecular_function	25	6.57	sll0017, sll1070, slr1992, sll1747, sll1852, sll1324, sll1326, slr1329, slr1756, slr0009, sll1621, slr0001, slr1198, sll1172, sll0554, sll0654, sll1099, slr1463, sll1559, slr1234, sll0018, slr1751, slr1643, slr0394, sll1908
2	GO:0005488	binding	molecular_function	22	5.16	sll0416, slr2076, slr1751, slr1643, sll0851, sll0427, sll1801, slr1329, sll0018, sll1099, sll1261, slr0434, slr1463, sll0017, sll1172, sll1559, slr1963, sll1908, slr0001, sll1812, sll1852, slr2075
2	GO:0005215	transporter activity	molecular_function	4	0.51	sll1694, sll1324, sll1326, slr1329
2	GO:0005198	structural molecule activity	molecular_function	4	2.4	sll1101, sll1746, sll1801, sll1812
2	GO:0016209	antioxidant activity	molecular_function	2	1.36	slr1198, slr1992
2	GO:0009055	electron carrier activity	molecular_function	1	0.6	sll0851
2	GO:0001071	nucleic acid binding transcription factor activity	molecular_function	1	0.6	sll1324
3	GO:0097159	organic cyclic compound binding	molecular_function	15	4.39	slr1643, sll0851, sll1801, slr1329, sll1099, sll1261, slr0434, slr1463, slr0001, sll1812, sll0416, sll1852, slr2075, slr2076, sll1908
3	GO:0043167	ion binding	molecular_function	15	4.02	slr1643, sll0427, sll0018, sll0017, sll1172, sll1559, slr1963, sll1908, slr0001, sll1099, slr1463, sll0416, sll1852, slr2075, slr2076
3	GO:1901363	heterocyclic compound binding	molecular_function	15	4.39	slr1643, sll0851, sll1801, slr1329, sll1099, sll1261, slr0434, slr1463, slr0001, sll1812, sll0416, sll1852, slr2075, slr2076, sll1908
3	GO:0036094	small molecule binding	molecular_function	11	3.49	slr1643, sll1801, slr1329, sll1908, slr0001, sll1099, slr1463, sll0416, sll1852, slr2075, slr2076
3	GO:0016491	oxidoreductase activity	molecular_function	7	3.86	slr1992, sll1621, slr0001, slr1198, sll0554, slr1643, sll1908
3	GO:0097367	carbohydrate derivative binding	molecular_function	7	1.14	slr0001, sll1099, slr1463, sll0416, sll1852, slr2075, slr2076
3	GO:0016787	hydrolase activity	molecular_function	7	1.4	sll1324, sll1326, slr1329, sll0654, sll1099, slr1463, slr1751
3	GO:0048037	cofactor binding	molecular_function	6	3.24	slr1643, sll0017, sll1172, sll1559, slr0001, sll1908
3	GO:0016829	lyase activity	molecular_function	4	0.86	sll1747, slr0009, sll1172, sll0018
3	GO:0022892	substrate-specific transporter activity	molecular_function	4	0.85	sll1694, sll1324, sll1326, slr1329
3	GO:0003735	structural constituent of ribosome	molecular_function	4	4	sll1101, sll1746, sll1801, sll1812
3	GO:0016740	transferase activity	molecular_function	4	1.15	sll0017, sll1070, sll1852, slr0394
3	GO:0022857	transmembrane transporter activity	molecular_function	3	0.25	sll1324, sll1326, slr1329
3	GO:0005515	protein binding	molecular_function	3	2.2	sll0416, slr2076, slr1751
3	GO:0016874	ligase activity	molecular_function	1	0.13	slr1756
3	GO:0003700	sequence-specific DNA binding transcription factor activity	molecular_function	1	1	sll1324
3	GO:0016853	isomerase activity	molecular_function	1	0.22	sll0017
3	GO:0045156	electron transporter, transferring electrons within the cyclic electron transport pathway of photosynthesis activity	molecular_function	1	1	sll0851
4	GO:0043168	anion binding	molecular_function	13	6.12	slr1643, sll0017, sll1172, sll1559, slr1963, sll1908, slr0001, sll1099, slr1463, sll0416, sll1852, slr2075, slr2076
4	GO:1901265	nucleoside phosphate binding	molecular_function	11	4.66	slr1643, sll1801, slr1329, slr0001, sll1099, slr1463, sll0416, sll1852, slr2075, slr2076, sll1908
4	GO:0003676	nucleic acid binding	molecular_function	6	2.06	sll1099, sll1261, slr0434, slr1463, sll1801, sll1812
4	GO:0001882	nucleoside binding	molecular_function	6	1.3	sll1099, slr1463, sll0416, sll1852, slr2075, slr2076
4	GO:0016817	hydrolase activity, acting on acid anhydrides	molecular_function	5	0.3	sll1324, sll1326, slr1329, sll1099, slr1463
4	GO:0022804	active transmembrane transporter activity	molecular_function	3	0.33	sll1324, sll1326, slr1329
4	GO:0022891	substrate-specific transmembrane transporter activity	molecular_function	3	0.41	sll1324, sll1326, slr1329
4	GO:0050662	coenzyme binding	molecular_function	3	2.4	slr1643, slr0001, sll1908
4	GO:0016772	transferase activity, transferring phosphorus-containing groups	molecular_function	2	0.72	sll1852, slr0394
4	GO:0016835	carbon-oxygen lyase activity	molecular_function	2	0.72	sll1747, sll1172
4	GO:0043169	cation binding	molecular_function	2	0.58	sll0427, sll0018
4	GO:0016830	carbon-carbon lyase activity	molecular_function	2	0.72	slr0009, sll0018
4	GO:0016730	oxidoreductase activity, acting on iron-sulfur proteins as donors	molecular_function	2	0.72	sll0554, slr1643
4	GO:0051082	unfolded protein binding	molecular_function	2	2	sll0416, slr2076
4	GO:0008233	peptidase activity	molecular_function	1	0.36	slr1751
4	GO:0008565	protein transporter activity	molecular_function	1	1	sll1694
4	GO:0046906	tetrapyrrole binding	molecular_function	1	0.6	sll0851
4	GO:0016769	transferase activity, transferring nitrogenous groups	molecular_function	1	0.6	sll0017
4	GO:0016866	intramolecular transferase activity	molecular_function	1	0.36	sll0017
4	GO:0016614	oxidoreductase activity, acting on CH-OH group of donors	molecular_function	1	0.36	sll1908
4	GO:0016684	oxidoreductase activity, acting on peroxide as acceptor	molecular_function	1	0.36	slr1992
4	GO:0016879	ligase activity, forming carbon-nitrogen bonds	molecular_function	1	0.22	slr1756
4	GO:0017171	serine hydrolase activity	molecular_function	1	0.6	slr1751
4	GO:0016744	transferase activity, transferring aldehyde or ketonic groups	molecular_function	1	0.6	sll1070
4	GO:0043177	organic acid binding	molecular_function	1	0.36	sll1908
5	GO:0000166	nucleotide binding	molecular_function	11	4.94	slr1643, sll1801, slr1329, slr0001, sll1099, slr1463, sll0416, sll1852, slr2075, slr2076, sll1908
5	GO:0003723	RNA binding	molecular_function	6	3.44	sll1099, sll1261, slr0434, slr1463, sll1801, sll1812
5	GO:0001883	purine nucleoside binding	molecular_function	6	2.16	sll1099, slr1463, sll0416, sll1852, slr2075, slr2076
5	GO:0035639	purine ribonucleoside triphosphate binding	molecular_function	6	3.6	sll1099, slr1463, sll0416, sll1852, slr2075, slr2076
5	GO:0032549	ribonucleoside binding	molecular_function	6	2.16	sll1099, slr1463, sll0416, sll1852, slr2075, slr2076
5	GO:0016818	hydrolase activity, acting on acid anhydrides, in phosphorus-containing anhydrides	molecular_function	5	0.5	sll1324, sll1326, slr1329, sll1099, slr1463
5	GO:0016820	hydrolase activity, acting on acid anhydrides, catalyzing transmembrane movement of substances	molecular_function	3	0.91	sll1324, sll1326, slr1329
5	GO:0030170	pyridoxal phosphate binding	molecular_function	3	3	sll0017, sll1172, sll1559
5	GO:0015075	ion transmembrane transporter activity	molecular_function	3	0.68	sll1324, sll1326, slr1329
5	GO:0015399	primary active transmembrane transporter activity	molecular_function	3	0.54	sll1324, sll1326, slr1329
5	GO:0046872	metal ion binding	molecular_function	2	0.96	sll0427, sll0018
5	GO:0016731	oxidoreductase activity, acting on iron-sulfur proteins as donors, NAD or NADP as acceptor	molecular_function	2	1.2	sll0554, slr1643
5	GO:0016301	kinase activity	molecular_function	2	0.96	sll1852, slr0394
5	GO:0016838	carbon-oxygen lyase activity, acting on phosphates	molecular_function	2	1.2	sll1747, sll1172
5	GO:0070011	peptidase activity, acting on L-amino acid peptides	molecular_function	1	0.6	slr1751
5	GO:0016869	intramolecular transferase activity, transferring amino groups	molecular_function	1	0.6	sll0017
5	GO:0016832	aldehyde-lyase activity	molecular_function	1	0.6	sll0018
5	GO:0016168	chlorophyll binding	molecular_function	1	1	sll0851
5	GO:0008483	transaminase activity	molecular_function	1	1	sll0017
5	GO:0016776	phosphotransferase activity, phosphate group as acceptor	molecular_function	1	0.6	sll1852
5	GO:0004802	transketolase activity	molecular_function	1	1	sll1070
5	GO:0016774	phosphotransferase activity, carboxyl group as acceptor	molecular_function	1	0.6	slr0394
5	GO:0016616	oxidoreductase activity, acting on the CH-OH group of donors, NAD or NADP as acceptor	molecular_function	1	0.6	sll1908
5	GO:0004601	peroxidase activity	molecular_function	1	0.6	slr1992
5	GO:0031404	chloride ion binding	molecular_function	1	1	slr1963
5	GO:0031406	carboxylic acid binding	molecular_function	1	0.6	sll1908
5	GO:0016831	carboxy-lyase activity	molecular_function	1	0.6	slr0009
5	GO:0016880	acid-ammonia (or amide) ligase activity	molecular_function	1	0.36	slr1756
6	GO:0032553	ribonucleotide binding	molecular_function	7	1.9	slr0001, sll1099, slr1463, sll0416, sll1852, slr2075, slr2076
6	GO:0032550	purine ribonucleoside binding	molecular_function	6	3.6	sll1099, slr1463, sll0416, sll1852, slr2075, slr2076
6	GO:0017076	purine nucleotide binding	molecular_function	6	1.3	sll1099, slr1463, sll0416, sll1852, slr2075, slr2076
6	GO:0016462	pyrophosphatase activity	molecular_function	5	0.84	sll1324, sll1326, slr1329, sll1099, slr1463
6	GO:0008135	translation factor activity, nucleic acid binding	molecular_function	4	2.4	sll1099, sll1261, slr0434, slr1463
6	GO:0008324	cation transmembrane transporter activity	molecular_function	3	0.91	sll1324, sll1326, slr1329
6	GO:0015405	P-P-bond-hydrolysis-driven transmembrane transporter activity	molecular_function	3	0.91	sll1324, sll1326, slr1329
6	GO:0051287	NAD binding	molecular_function	1	1	sll1908
6	GO:0016984	ribulose-bisphosphate carboxylase activity	molecular_function	1	1	slr0009
6	GO:0042286	glutamate-1-semialdehyde 2,1-aminomutase activity	molecular_function	1	1	sll0017
6	GO:0004618	phosphoglycerate kinase activity	molecular_function	1	1	slr0394
6	GO:0005509	calcium ion binding	molecular_function	1	1	sll0427
6	GO:0046914	transition metal ion binding	molecular_function	1	0.6	sll0018
6	GO:0008937	ferredoxin-NAD(P) reductase activity	molecular_function	1	1	sll0554
6	GO:0004602	glutathione peroxidase activity	molecular_function	1	1	slr1992
6	GO:0008236	serine-type peptidase activity	molecular_function	1	1	slr1751
6	GO:0004617	phosphoglycerate dehydrogenase activity	molecular_function	1	1	sll1908
6	GO:0004324	ferredoxin-NADP+ reductase activity	molecular_function	1	1	slr1643
6	GO:0004795	threonine synthase activity	molecular_function	1	1	sll1172
6	GO:0016211	ammonia ligase activity	molecular_function	1	0.6	slr1756
6	GO:0004107	chorismate synthase activity	molecular_function	1	1	sll1747
6	GO:0050660	flavin adenine dinucleotide binding	molecular_function	1	1	slr1643
6	GO:0016597	amino acid binding	molecular_function	1	1	sll1908
6	GO:0050661	NADP binding	molecular_function	1	1	slr1643
6	GO:0004332	fructose-bisphosphate aldolase activity	molecular_function	1	1	sll0018
6	GO:0019205	nucleobase-containing compound kinase activity	molecular_function	1	0.6	sll1852
7	GO:0032555	purine ribonucleotide binding	molecular_function	6	2.16	sll1099, slr1463, sll0416, sll1852, slr2075, slr2076
7	GO:0017111	nucleoside-triphosphatase activity	molecular_function	5	1.4	sll1324, sll1326, slr1329, sll1099, slr1463
7	GO:0003746	translation elongation factor activity	molecular_function	4	4	sll1099, sll1261, slr0434, slr1463
7	GO:0030554	adenyl nucleotide binding	molecular_function	4	1.44	sll0416, sll1852, slr2075, slr2076
7	GO:0022890	inorganic cation transmembrane transporter activity	molecular_function	3	1.51	sll1324, sll1326, slr1329
7	GO:0019001	guanyl nucleotide binding	molecular_function	2	0.72	sll1099, slr1463
7	GO:0004550	nucleoside diphosphate kinase activity	molecular_function	1	1	sll1852
7	GO:0008270	zinc ion binding	molecular_function	1	1	sll0018
7	GO:0004356	glutamate-ammonia ligase activity	molecular_function	1	1	slr1756
7	GO:0010181	FMN binding	molecular_function	1	1	slr0001
8	GO:0032559	adenyl ribonucleotide binding	molecular_function	4	2.4	sll0416, sll1852, slr2075, slr2076
8	GO:0015077	monovalent inorganic cation transmembrane transporter activity	molecular_function	3	2.52	sll1324, sll1326, slr1329
8	GO:0016887	ATPase activity	molecular_function	3	0.33	sll1324, sll1326, slr1329
8	GO:0032561	guanyl ribonucleotide binding	molecular_function	2	1.2	sll1099, slr1463
8	GO:0003924	GTPase activity	molecular_function	2	2	sll1099, slr1463
9	GO:0005524	ATP binding	molecular_function	4	4	sll0416, sll1852, slr2075, slr2076
9	GO:0015078	hydrogen ion transmembrane transporter activity	molecular_function	3	4.2	sll1324, sll1326, slr1329
9	GO:0042623	ATPase activity, coupled	molecular_function	3	0.54	sll1324, sll1326, slr1329
9	GO:0005525	GTP binding	molecular_function	2	2	sll1099, slr1463
10	GO:0043492	ATPase activity, coupled to movement of substances	molecular_function	3	0.91	sll1324, sll1326, slr1329
11	GO:0042626	ATPase activity, coupled to transmembrane movement of substances	molecular_function	3	1.51	sll1324, sll1326, slr1329
12	GO:0042625	ATPase activity, coupled to transmembrane movement of ions	molecular_function	3	2.52	sll1324, sll1326, slr1329
13	GO:0044769	ATPase activity, coupled to transmembrane movement of ions, rotational mechanism	molecular_function	3	3.6	sll1324, sll1326, slr1329
13	GO:0019829	cation-transporting ATPase activity	molecular_function	3	4.2	sll1324, sll1326, slr1329
13	GO:0015662	ATPase activity, coupled to transmembrane movement of ions, phosphorylative mechanism	molecular_function	1	0.6	slr1329
14	GO:0046961	proton-transporting ATPase activity, rotational mechanism	molecular_function	3	3	sll1324, sll1326, slr1329
14	GO:0046933	proton-transporting ATP synthase activity, rotational mechanism	molecular_function	3	3	sll1324, sll1326, slr1329
14	GO:0008553	hydrogen-exporting ATPase activity, phosphorylative mechanism	molecular_function	1	1	slr1329

## Sheet: Table S2C
Table S2C. Classification of propionylated proteins according to their subcellular localization.
Protein_ID	Descriptiom	Final_Localization	Final_Score
sll0017	glutamate-1-semialdehyde aminomutase	Cytoplasmic	9.97
sll0018	fructose-bisphosphate aldolase, class II	Cytoplasmic	9.97
sll0359	hypothetical protein	Cytoplasmic	8.96
sll0416	60 kDa chaperonin 2, GroEL2, molecular chaperone	Cytoplasmic	10
sll0533	trigger factor	Cytoplasmic	8.96
sll0822	hypothetical protein	Cytoplasmic	8.96
sll1028	carbon dioxide concentrating mechanism protein CcmK	Cytoplasmic	8.96
sll1070	transketolase	Cytoplasmic	9.26
sll1099	elongation factor Tu	Cytoplasmic	10
sll1101	30S ribosomal protein S10	Cytoplasmic	9.97
sll1172	threonine synthase	Cytoplasmic	9.26
sll1261	elongation factor TS	Cytoplasmic	10
sll1324	ATP synthase B chain (subunit I) of CF(0)	Cytoplasmic	8.96
sll1326	ATP synthase alpha chain	Cytoplasmic	9.97
sll1559	soluble hydrogenase 42 kD subunit	Cytoplasmic	9.97
sll1747	chorismate synthase	Cytoplasmic	9.97
sll1801	50S ribosomal protein L23	Cytoplasmic	9.97
sll1812	30S ribosomal protein S5	Cytoplasmic	9.97
sll1852	nucleoside diphosphate kinase	Cytoplasmic	10
sll1908	D-3-phosphoglycerate dehydrogenase	Cytoplasmic	9.97
slr0009	ribulose bisphosphate carboxylase large subunit	Cytoplasmic	8.96
slr0394	phosphoglycerate kinase	Cytoplasmic	9.97
slr0434	elongation factor P	Cytoplasmic	10
slr1198	antioxidant protein	Cytoplasmic	9.26
slr1234	protein kinase C inhibitor	Cytoplasmic	9.26
slr1329	ATP synthase beta subunit	Cytoplasmic	9.12
slr1463	elongation factor EF-G	Cytoplasmic	10
slr1756	glutamate--ammonia ligase	Cytoplasmic	9.97
slr2075	10kD chaperonin	Cytoplasmic	9.26
slr2076	60kD chaperonin	Cytoplasmic	10
slr2094	fructose-1,6-/sedoheptulose-1,7-bisphosphatase	Cytoplasmic	9.97
sll0617	plasma membrane protein essential for thylakoid formation	Cytoplasmic Membrane	9.82
sll0819	photosystem I reaction center subunit III precursor (PSI-F), plastocyanin (cyt c553) docking protein	Cytoplasmic Membrane	10
sll0851	photosystem II CP43 protein	Cytoplasmic Membrane	10
sll1579	phycobilisome rod linker polypeptide	Cytoplasmic Membrane	9.82
sll1694	pilin polypeptide PilA1	Cytoplasmic Membrane	9.82
slr0335	phycobilisome core-membrane linker polypeptide	Cytoplasmic Membrane	10
slr0483	hypothetical protein	Cytoplasmic Membrane	9.82
slr0737	photosystem I subunit II	Cytoplasmic Membrane	9.82
slr0880	similar to fibronectin binding protein	Cytoplasmic Membrane	9.82
slr1643	ferredoxin-NADP oxidoreductase	Cytoplasmic Membrane	10
slr1751	periplasmic carboxyl-terminal protease	Cytoplasmic Membrane	9.82
slr1835	P700 apoprotein subunit Ib	Cytoplasmic Membrane	10
slr1963	water-soluble carotenoid protein	Cytoplasmic Membrane	10
slr2051	phycobilisome rod-core linker polypeptide	Cytoplasmic Membrane	7.88
slr0364	hypothetical protein	Extracellular	9.64
slr1761	FKBP-type peptidyl-prolyl cis-trans isomerase, periplasmic protein	Periplasmic	10
slr1992	glutathione peroxidase-like NADPH peroxidase	Periplasmic	9.44
sll0427	photosystem II manganese-stabilizing polypeptide	Unknown
sll0554	ferredoxin-thioredoxin reductase, catalytic chain	Unknown
sll0872	unknown protein	Unknown
sll0928	allophycocyanin-B	Unknown
sll1577	phycocyanin beta subunit	Unknown
sll1578	phycocyanin alpha subunit	Unknown
sll1621	AhpC/TSA family protein	Unknown
sll1873	unknown protein	Unknown
sll1892	unknown protein	Unknown
slr0001	hypothetical protein	Unknown
slr0699	unknown protein	Unknown
slr0821	hypothetical protein	Unknown
slr1127	unknown protein	Unknown
slr1986	allophycocyanin beta subunit	Unknown
slr2067	allophycocyanin alpha subunit	Unknown
ssl2595	hypothetical protein	Unknown
ssl2874	hypothetical protein	Unknown
sll0654	alkaline phosphatase	Unknown
sll1483	periplasmic protein, similar to transforming growth factor induced protein	Unknown
sll1580	phycobilisome rod linker polypeptide	Unknown
sll1746	50S ribosomal protein L12	Unknown
