# Supplementary material for: Lysine Propionylation is a Widespread Post-Translational Modification Involved in Regulation of Photosynthesis and Metabolism in Cyanobacteria
Source: Int J Mol Sci. 2019 Sep 26;20(19):4792. doi: 10.3390/ijms20194792 (PMC6801645; doi:10.3390/ijms20194792)
Supplement: Supplementary file 1 [file ijms-20-04792-s001.zip › SI/TableS/Supplemental Table S3-Enrichment analysis for GO terms, PFAM domain and KEGG pathway in Synechocystis.xls]

## Sheet: Table S3A
Table S3A. Complete list of GO terms enriched in Synechocystis sp. PCC 6803.
Category	GO_ID	Term	PValue	Fold Enrichment	Count	Genes	List Total	Pop Hits	Pop Total	%	Bonferroni	Benjamini	FDR
GOTERM_CC_FAT	GO:0045260	plasma membrane proton-transporting ATP synthase complex	0.0263952	10.6	3	16330679, 16329329, 16329327	25	6	530	4.54545	0.666042	0.128111	21.8211
GOTERM_CC_FAT	GO:0030094	plasma membrane-derived photosystem I	0.0263952	10.6	3	16330030, 16329280, 16330700	25	6	530	4.54545	0.666042	0.128111	21.8211
GOTERM_CC_FAT	GO:0009898	internal side of plasma membrane	0.00294171	5.3	6	16329824, 16329823, 16329822, 16329821, 16331051, 16330466, 16330467	25	24	530	9.09091	0.113778	0.0171074	2.67474
GOTERM_CC_FAT	GO:0009579	thylakoid	1.15014e-06	3.18938	17	16330030, 16330780, 16330679, 16331068, 16331051, 16329478, 16329824, 16329280, 16329823, 16329822, 16331244, 16330391, 16329821, 16330700, 16329329, 16329327, 16330466, 16330467	25	113	530	25.7576	4.71547e-05	7.85926e-06	0.00105843
GOTERM_CC_FAT	GO:0044459	plasma membrane part	4.67812e-07	4.49697	14	16330030, 16330679, 16331068, 16331051, 16329824, 16329280, 16329823, 16329822, 16329821, 16330391, 16330700, 16329329, 16329327, 16330466, 16330467	25	66	530	21.2121	1.91801e-05	3.83606e-06	0.000430512
GOTERM_CC_FAT	GO:0031090	organelle membrane	4.53037e-07	9.54	9	16330780, 16329824, 16329823, 16331244, 16329822, 16329821, 16331051, 16329478, 16330466, 16330467	25	20	530	13.6364	1.85743e-05	4.64362e-06	0.000416915
GOTERM_CC_FAT	GO:0042651	thylakoid membrane	4.53037e-07	9.54	9	16330780, 16329824, 16329823, 16331244, 16329822, 16329821, 16331051, 16329478, 16330466, 16330467	25	20	530	13.6364	1.85743e-05	4.64362e-06	0.000416915
GOTERM_CC_FAT	GO:0034357	photosynthetic membrane	2.55712e-07	4.71111	14	16330030, 16330780, 16331068, 16331051, 16329478, 16329824, 16329280, 16329823, 16329822, 16331244, 16329821, 16330391, 16330700, 16330466, 16330467	25	63	530	21.2121	1.04841e-05	3.49473e-06	0.000235324
GOTERM_CC_FAT	GO:0044436	thylakoid part	2.55712e-07	4.71111	14	16330030, 16330780, 16331068, 16331051, 16329478, 16329824, 16329280, 16329823, 16329822, 16331244, 16329821, 16330391, 16330700, 16330466, 16330467	25	63	530	21.2121	1.04841e-05	3.49473e-06	0.000235324
GOTERM_CC_FAT	GO:0030076	light-harvesting complex	5.42683e-08	9.63636	10	16330780, 16329824, 16329823, 16331244, 16329822, 16330391, 16329821, 16331051, 16329478, 16330466, 16330467	25	22	530	15.1515	2.225e-06	1.1125e-06	4.99414e-05
GOTERM_CC_FAT	GO:0030089	phycobilisome	5.17688e-08	11.925	9	16330780, 16329824, 16329823, 16331244, 16329822, 16329821, 16331051, 16329478, 16330466, 16330467	25	16	530	13.6364	2.12252e-06	2.12252e-06	4.76412e-05
GOTERM_MF_FAT	GO:0046933	hydrogen ion transporting ATP synthase activity, rotational mechanism	0.0176668	13.6442	3	16330679, 16329329, 16329327	39	8	1419	4.54545	0.856711	0.476716	18.2127
GOTERM_MF_FAT	GO:0008135	translation factor activity, nucleic acid binding	0.00330183	12.1282	4	16330913, 16332123, 16331453, 16330738	39	12	1419	6.06061	0.302669	0.164936	3.66164
GOTERM_MF_FAT	GO:0003746	translation elongation factor activity	6.96936e-05	36.3846	4	16330913, 16332123, 16331453, 16330738	39	4	1419	6.06061	0.00756808	0.00756808	0.0785807
GOTERM_BP_FAT	GO:0009141	nucleoside triphosphate metabolic process	0.0393382	5.05138	4	16330679, 16331190, 16329329, 16329327	46	22	1278	6.06061	0.997758	0.425677	38.1434
GOTERM_BP_FAT	GO:0015985	energy coupled proton transport, down electrochemical gradient	0.0372955	9.26087	3	16330679, 16329329, 16329327	46	9	1278	4.54545	0.996903	0.438831	36.5506
GOTERM_BP_FAT	GO:0015986	ATP synthesis coupled proton transport	0.0372955	9.26087	3	16330679, 16329329, 16329327	46	9	1278	4.54545	0.996903	0.438831	36.5506
GOTERM_BP_FAT	GO:0009142	nucleoside triphosphate biosynthetic process	0.0348157	5.29193	4	16330679, 16331190, 16329329, 16329327	46	21	1278	6.06061	0.995421	0.450352	34.5665
GOTERM_BP_FAT	GO:0009199	ribonucleoside triphosphate metabolic process	0.0305824	5.55652	4	16330679, 16331190, 16329329, 16329327	46	20	1278	6.06061	0.991095	0.445749	31.0477
GOTERM_BP_FAT	GO:0009144	purine nucleoside triphosphate metabolic process	0.0305824	5.55652	4	16330679, 16331190, 16329329, 16329327	46	20	1278	6.06061	0.991095	0.445749	31.0477
GOTERM_BP_FAT	GO:0009205	purine ribonucleoside triphosphate metabolic process	0.0305824	5.55652	4	16330679, 16331190, 16329329, 16329327	46	20	1278	6.06061	0.991095	0.445749	31.0477
GOTERM_BP_FAT	GO:0009201	ribonucleoside triphosphate biosynthetic process	0.0266409	5.84897	4	16330679, 16331190, 16329329, 16329327	46	19	1278	6.06061	0.983499	0.443637	27.6164
GOTERM_BP_FAT	GO:0009206	purine ribonucleoside triphosphate biosynthetic process	0.0266409	5.84897	4	16330679, 16331190, 16329329, 16329327	46	19	1278	6.06061	0.983499	0.443637	27.6164
GOTERM_BP_FAT	GO:0009145	purine nucleoside triphosphate biosynthetic process	0.0266409	5.84897	4	16330679, 16331190, 16329329, 16329327	46	19	1278	6.06061	0.983499	0.443637	27.6164
GOTERM_BP_FAT	GO:0022900	electron transport chain	0.0126848	3.4119	7	16330030, 16329824, 16329823, 16330391, 16329478, 16330466, 16330467	46	57	1278	10.6061	0.856357	0.276318	14.1695
GOTERM_BP_FAT	GO:0006091	generation of precursor metabolites and energy	0.00186538	3.02583	11	16330030, 16329824, 16329823, 16330679, 16330391, 16329329, 16331386, 16329478, 16329327, 16330466, 16330467	46	101	1278	16.6667	0.247084	0.0551796	2.20997
GOTERM_BP_FAT	GO:0006457	protein folding	0.0013808	9.26087	5	16332069, 16330003, 16330002, 16329650, 16331442	46	15	1278	7.57576	0.189437	0.051152	1.64022
GOTERM_BP_FAT	GO:0006414	translational elongation	0.000159499	27.7826	4	16330913, 16332123, 16331453, 16330738	46	4	1278	6.06061	0.0239542	0.00804934	0.190737
GOTERM_BP_FAT	GO:0018298	protein-chromophore linkage	6.63373e-05	8.83992	7	16330030, 16329824, 16329823, 16330391, 16329478, 16330466, 16330467	46	22	1278	10.6061	0.0100329	0.00502911	0.0793703
GOTERM_BP_FAT	GO:0015979	photosynthesis	6.49791e-06	4.22779	14	16330030, 16331392, 16331068, 16329478, 16329824, 16329280, 16329823, 16329822, 16331244, 16329821, 16330391, 16330700, 16330466, 16330580, 16330467	46	92	1278	21.2121	0.000987199	0.000987199	0.00777709

## Sheet: Table S3B
Table S3B. Complete list of PFAM domain and KEGG pathway enriched in Synechocystis sp. PCC 6803.
Category	ID	Term	PValue	Fold Enrichment	Count	Genes	List Total	Pop Hits	Pop Total	%	Bonferroni	Benjamini	FDR
PFAM	PF00306	ATP-synt_ab_C	0.0458506	42.3793	2	16330679, 16329327	58	2	2458	3.0303	0.997422	0.862883	41.9757
PFAM	PF00006	ATP-synt_ab	0.0458506	42.3793	2	16330679, 16329327	58	2	2458	3.0303	0.997422	0.862883	41.9757
PFAM	PF00118	TCP-1/cpn60 chaperonin family	0.0458506	42.3793	2	16330003, 16331442	58	2	2458	3.0303	0.997422	0.862883	41.9757
PFAM	PF02874	ATP synthase alpha/beta family, beta-barrel domain	0.0458506	42.3793	2	16330679, 16329327	58	2	2458	3.0303	0.997422	0.862883	41.9757
PFAM	PF00118	Cpn60_TCP1	0.0458506	42.3793	2	16330003, 16331442	58	2	2458	3.0303	0.997422	0.862883	41.9757
PFAM	PF00006	ATP synthase alpha/beta family, nucleotide-binding domain	0.0458506	42.3793	2	16330679, 16329327	58	2	2458	3.0303	0.997422	0.862883	41.9757
PFAM	PF00306	ATP synthase alpha/beta chain, C terminal domain	0.0458506	42.3793	2	16330679, 16329327	58	2	2458	3.0303	0.997422	0.862883	41.9757
PFAM	PF00254	FKBP_C	0.0458506	42.3793	2	16332069, 16329650	58	2	2458	3.0303	0.997422	0.862883	41.9757
PFAM	PF02874	ATP-synt_ab_N	0.0458506	42.3793	2	16330679, 16329327	58	2	2458	3.0303	0.997422	0.862883	41.9757
PFAM	PF00502	Phycobilisome	2.98486e-07	31.7845	6	16329824, 16329823, 16331244, 16329478, 16330466, 16330467	58	8	2458	9.09091	3.7907e-05	3.7907e-05	0.000346155
KEGG_PATHWAY	syn00710	Carbon fixation in photosynthetic organisms	0.0303268	5.47712	4	16329902, 16331392, 16331386, 16330580	34	18	838	6.06061	0.492123	0.202153	21.4175
KEGG_PATHWAY	syn00195	Photosynthesis-antenna proteins	0.000898916	3.96113	9	16330030, 16330679, 16329280, 16330391, 16330700, 16331068, 16329329, 16331051, 16329327	34	56	838	13.6364	0.0195906	0.00984375	0.701368
KEGG_PATHWAY	syn00196	Photosynthesis	3.30119e-06	13.2715	7	16329824, 16329823, 16331244, 16329822, 16329821, 16329478, 16330466, 16330467	34	13	838	10.6061	7.26236e-05	7.26236e-05	0.00258359
