# Supplementary material for: Lysine Propionylation is a Widespread Post-Translational Modification Involved in Regulation of Photosynthesis and Metabolism in Cyanobacteria
Source: Int J Mol Sci. 2019 Sep 26;20(19):4792. doi: 10.3390/ijms20194792 (PMC6801645; doi:10.3390/ijms20194792)
Supplement: Supplementary file 1 [file ijms-20-04792-s001.zip › SI/TableS/Supplemental Table S4-Detailed list of propionylated protein surface accessibility and secondary structure predictions.xls]

## Sheet: Table S4
Table S4. Detailed list of propionylated protein surface accessibility and secondary structure predictions.
Class assignment - B for buried or E for Exposed - Threshold: 25% exposure, but not based on RSA	Amino acid	Sequence name	Amino acid number	Relative Surface Accessibility - RSA	Absolute Surface Accessibility	Z-fit score for RSA prediction	Probability for Alpha-Helix	Probability for Beta-strand	Probability for Coil
E	M	sll0017	1	0.747	149.475	-1.928	0.003	0.003	0.994
E	V	sll0017	2	0.412	63.401	-1.086	0.052	0.084	0.864
E	N	sll0017	3	0.596	87.284	-0.102	0.056	0.142	0.802
E	A	sll0017	4	0.426	46.978	-0.826	0.056	0.142	0.802
E	T	sll0017	5	0.541	75.092	-0.562	0.056	0.142	0.802
E	P	sll0017	6	0.615	87.325	-0.211	0.018	0.088	0.893
E	F	sll0017	7	0.306	61.434	-0.609	0.005	0.015	0.979
E	I	sll0017	8	0.572	105.912	-0.635	0.005	0.015	0.979
E	T	sll0017	9	0.416	57.685	-0.749	0.018	0.019	0.964
E	T	sll0017	10	0.626	86.812	-0.73	0.43	0.016	0.555
E	K	sll0017	11	0.435	89.418	0.636	0.6	0.003	0.397
B	S	sll0017	12	0.06	7.032	-1.039	0.923	0.002	0.076
E	E	sll0017	13	0.489	85.463	1.379	0.97	0.001	0.03
E	E	sll0017	14	0.504	88.136	1.761	0.97	0.001	0.03
B	I	sll0017	15	0.07	13.024	1.024	0.97	0.001	0.03
B	F	sll0017	16	0.136	27.355	1.327	0.97	0.001	0.03
E	A	sll0017	17	0.596	65.723	1.737	0.97	0.001	0.03
E	A	sll0017	18	0.356	39.209	1.599	0.97	0.001	0.03
B	A	sll0017	19	0.084	9.268	0.185	0.923	0.002	0.076
E	Q	sll0017	20	0.427	76.191	1.116	0.858	0.002	0.139
E	H	sll0017	21	0.634	115.234	1.61	0.694	0.003	0.303
B	L	sll0017	22	0.18	32.94	0.667	0.717	0.014	0.269
B	M	sll0017	23	0.081	16.248	0.801	0.43	0.016	0.555
E	P	sll0017	24	0.407	57.697	-0.52	0.181	0.016	0.803
E	G	sll0017	25	0.505	39.767	-1.337	0.058	0.017	0.925
B	G	sll0017	26	0.296	23.279	-1.73	0.053	0.043	0.903
B	V	sll0017	27	0.159	24.408	-1.724	0.052	0.084	0.864
B	S	sll0017	28	0.23	27.003	-1.493	0.052	0.084	0.864
B	S	sll0017	29	0.208	24.331	-0.588	0.052	0.084	0.864
B	P	sll0017	30	0.248	35.149	-1.602	0.113	0.087	0.8
B	V	sll0017	31	0.077	11.773	-0.654	0.113	0.087	0.8
B	R	sll0017	32	0.237	54.227	-0.699	0.118	0.15	0.732
B	A	sll0017	33	0.177	19.45	-2.369	0.118	0.15	0.732
B	F	sll0017	34	0.109	21.937	-1.345	0.113	0.087	0.8
E	K	sll0017	35	0.413	84.892	-0.439	0.113	0.087	0.8
E	S	sll0017	36	0.399	46.751	-1.399	0.113	0.087	0.8
B	V	sll0017	37	0.192	29.587	-1.11	0.053	0.043	0.903
E	G	sll0017	38	0.381	30.016	-0.891	0.018	0.047	0.935
E	G	sll0017	39	0.391	30.764	-1.031	0.018	0.047	0.935
B	Q	sll0017	40	0.205	36.595	0.232	0.018	0.047	0.935
B	P	sll0017	41	0.139	19.71	-0.325	0.004	0.197	0.799
B	I	sll0017	42	0.051	9.416	1.191	0.003	0.718	0.279
B	V	sll0017	43	0.087	13.357	0.358	0.001	0.9	0.099
B	F	sll0017	44	0.033	6.723	0.363	0.001	0.959	0.04
E	D	sll0017	45	0.243	35.002	0.884	0.001	0.959	0.04
E	R	sll0017	46	0.333	76.349	0.177	0.003	0.718	0.279
B	V	sll0017	47	0.129	19.843	-1.825	0.004	0.197	0.799
E	E	sll0017	48	0.445	77.654	0.34	0.004	0.085	0.91
E	G	sll0017	49	0.28	22.036	-0.424	0.005	0.262	0.733
B	A	sll0017	50	0.051	5.62	0.42	0.004	0.616	0.381
B	Q	sll0017	51	0.237	42.417	1.334	0.001	0.9	0.099
B	I	sll0017	52	0.049	9.102	0.852	0.001	0.959	0.04
B	W	sll0017	53	0.185	44.565	1.413	0.001	0.9	0.099
B	D	sll0017	54	0.069	9.928	0.31	0.023	0.655	0.322
E	V	sll0017	55	0.452	69.442	0.372	0.02	0.205	0.775
E	D	sll0017	56	0.636	91.633	0.713	0.018	0.047	0.935
E	G	sll0017	57	0.478	37.595	-0.27	0.053	0.005	0.942
E	N	sll0017	58	0.312	45.648	1.503	0.184	0.043	0.773
E	Q	sll0017	59	0.376	67.1	1.765	0.252	0.423	0.325
B	Y	sll0017	60	0.081	17.352	1.554	0.273	0.587	0.14
B	I	sll0017	61	0.032	5.883	1.108	0.391	0.466	0.143
B	D	sll0017	62	0.043	6.24	-0.512	0.478	0.309	0.214
B	Y	sll0017	63	0.046	9.852	0.191	0.578	0.229	0.194
B	V	sll0017	64	0.054	8.238	-0.559	0.538	0.173	0.289
B	G	sll0017	65	0.04	3.124	-0.898	0.386	0.097	0.517
B	T	sll0017	66	0.034	4.702	-2.242	0.455	0.046	0.498
B	W	sll0017	67	0.092	22.006	-0.237	0.561	0.047	0.393
B	G	sll0017	68	0.046	3.652	-0.262	0.701	0.107	0.192
B	P	sll0017	69	0.03	4.328	-0.225	0.701	0.107	0.192
B	A	sll0017	70	0.054	5.984	0.221	0.701	0.107	0.192
B	I	sll0017	71	0.054	9.916	-0.945	0.605	0.105	0.29
B	C	sll0017	72	0.074	10.418	0.18	0.278	0.093	0.628
B	G	sll0017	73	0.075	5.934	-2.155	0.052	0.084	0.864
B	H	sll0017	74	0.186	33.87	-0.402	0.018	0.047	0.935
B	A	sll0017	75	0.175	19.252	-0.07	0.005	0.015	0.979
B	H	sll0017	76	0.166	30.177	1.027	0.058	0.017	0.925
E	P	sll0017	77	0.6	85.197	0.527	0.923	0.002	0.076
E	D	sll0017	78	0.405	58.346	1.904	0.923	0.002	0.076
B	V	sll0017	79	0.022	3.381	1.325	0.97	0.001	0.03
B	I	sll0017	80	0.156	28.786	1.593	0.97	0.001	0.03
E	S	sll0017	81	0.52	60.956	2.069	0.988	0	0.012
B	A	sll0017	82	0.066	7.251	1.409	0.988	0	0.012
B	L	sll0017	83	0.016	2.966	1.715	0.988	0	0.012
E	K	sll0017	84	0.321	66.009	2.33	0.988	0	0.012
E	Q	sll0017	85	0.51	91.086	2.205	0.97	0.001	0.03
B	A	sll0017	86	0.059	6.524	1.039	0.97	0.001	0.03
B	L	sll0017	87	0.038	6.866	-0.169	0.923	0.002	0.076
E	D	sll0017	88	0.619	89.155	0.912	0.694	0.003	0.303
E	K	sll0017	89	0.335	68.992	0.83	0.502	0.002	0.495
B	G	sll0017	90	0.062	4.856	-1.056	0.522	0.016	0.462
B	T	sll0017	91	0.096	13.329	-0.226	0.257	0.016	0.727
B	S	sll0017	92	0.114	13.373	-1.76	0.191	0.086	0.723
B	F	sll0017	93	0.054	10.838	-0.854	0.113	0.043	0.844
B	G	sll0017	94	0.052	4.061	-2.484	0.053	0.043	0.903
B	A	sll0017	95	0.097	10.7	-1.305	0.058	0.017	0.925
B	P	sll0017	96	0.068	9.649	-1.137	0.058	0.017	0.925
B	C	sll0017	97	0.109	15.261	-0.083	0.018	0.019	0.964
E	A	sll0017	98	0.335	36.939	-0.002	0.6	0.003	0.397
B	Q	sll0017	99	0.187	33.398	-0.689	0.502	0.002	0.495
B	E	sll0017	100	0.054	9.486	0.145	0.923	0.002	0.076
B	N	sll0017	101	0.119	17.466	0.183	0.97	0.001	0.03
E	V	sll0017	102	0.385	59.144	1.721	0.97	0.001	0.03
B	L	sll0017	103	0.028	5.127	0.918	0.97	0.001	0.03
B	A	sll0017	104	0.017	1.84	1.484	0.97	0.001	0.03
E	E	sll0017	105	0.428	74.702	2.145	0.97	0.001	0.03
E	M	sll0017	106	0.277	55.428	2.19	0.97	0.001	0.03
B	V	sll0017	107	0.023	3.504	1.291	0.97	0.001	0.03
B	I	sll0017	108	0.085	15.725	0.865	0.97	0.001	0.03
E	D	sll0017	109	0.642	92.483	1.226	0.923	0.002	0.076
E	A	sll0017	110	0.297	32.707	0.53	0.782	0.003	0.216
B	V	sll0017	111	0.065	10.006	0.818	0.246	0.004	0.75
E	P	sll0017	112	0.394	55.88	-1.066	0.053	0.005	0.942
E	S	sll0017	113	0.316	36.977	-0.809	0.018	0.019	0.964
B	I	sll0017	114	0.117	21.645	-0.185	0.018	0.019	0.964
E	E	sll0017	115	0.409	71.4	0.229	0.005	0.045	0.951
B	M	sll0017	116	0.112	22.411	0.722	0.004	0.616	0.381
B	V	sll0017	117	0.015	2.382	1.337	0.001	0.9	0.099
B	R	sll0017	118	0.045	10.419	1.228	0.001	0.9	0.099
B	F	sll0017	119	0.027	5.459	-0.207	0.002	0.816	0.182
B	V	sll0017	120	0.022	3.366	0.576	0.004	0.42	0.576
B	N	sll0017	121	0.057	8.33	-1.583	0.018	0.088	0.893
B	S	sll0017	122	0.065	7.583	-0.926	0.018	0.019	0.964
B	G	sll0017	123	0.058	4.557	-1.426	0.339	0.016	0.645
B	T	sll0017	124	0.054	7.518	-0.801	0.782	0.003	0.216
B	E	sll0017	125	0.085	14.919	-0.341	0.858	0.002	0.139
B	A	sll0017	126	0.023	2.491	0.754	0.97	0.001	0.03
B	C	sll0017	127	0.029	4.128	0.205	0.97	0.001	0.03
B	M	sll0017	128	0.068	13.547	0.104	0.97	0.001	0.03
B	S	sll0017	129	0.048	5.672	-0.179	0.988	0	0.012
B	V	sll0017	130	0.016	2.459	1.192	0.988	0	0.012
B	L	sll0017	131	0.032	5.914	0.404	0.988	0	0.012
B	R	sll0017	132	0.22	50.357	1.114	0.988	0	0.012
B	L	sll0017	133	0.05	9.063	0.317	0.97	0.001	0.03
B	M	sll0017	134	0.019	3.862	1.048	0.97	0.001	0.03
B	R	sll0017	135	0.224	51.342	0.342	0.923	0.002	0.076
E	A	sll0017	136	0.383	42.196	0.52	0.858	0.002	0.139
B	F	sll0017	137	0.153	30.767	0.347	0.622	0.015	0.363
B	T	sll0017	138	0.211	29.252	-0.157	0.181	0.016	0.803
E	G	sll0017	139	0.62	48.763	-0.717	0.018	0.019	0.964
E	R	sll0017	140	0.272	62.38	0.805	0.018	0.047	0.935
E	E	sll0017	141	0.413	72.151	0.574	0.02	0.205	0.775
B	K	sll0017	142	0.211	43.464	1.417	0.021	0.756	0.223
B	I	sll0017	143	0.02	3.756	1.456	0.011	0.918	0.071
B	I	sll0017	144	0.016	2.923	1.716	0.001	0.959	0.04
B	K	sll0017	145	0.058	11.972	0.81	0.001	0.959	0.04
B	F	sll0017	146	0.022	4.435	0.943	0.011	0.918	0.071
B	E	sll0017	147	0.172	30.013	0.288	0.004	0.616	0.381
B	G	sll0017	148	0.199	15.638	-1.22	0.004	0.197	0.799
B	C	sll0017	149	0.043	6.051	-0.811	0.019	0.141	0.84
B	Y	sll0017	150	0.067	14.297	-1.171	0.056	0.142	0.802
B	H	sll0017	151	0.07	12.66	-0.067	0.113	0.087	0.8
B	G	sll0017	152	0.038	2.998	-2.093	0.268	0.043	0.689
B	H	sll0017	153	0.116	21.137	0.508	0.43	0.016	0.555
B	A	sll0017	154	0.044	4.882	-0.974	0.622	0.015	0.363
B	D	sll0017	155	0.087	12.522	0.043	0.802	0.014	0.185
B	M	sll0017	156	0.091	18.109	-1.327	0.831	0.044	0.125
B	F	sll0017	157	0.031	6.302	-0.444	0.831	0.044	0.125
B	L	sll0017	158	0.041	7.507	-0.227	0.751	0.05	0.199
B	V	sll0017	159	0.084	12.942	-0.56	0.701	0.107	0.192
B	K	sll0017	160	0.163	33.488	-0.645	0.428	0.171	0.402
B	A	sll0017	161	0.1	10.976	-0.628	0.199	0.152	0.649
E	G	sll0017	162	0.327	25.703	-1.791	0.053	0.043	0.903
E	S	sll0017	163	0.369	43.305	0.252	0.053	0.043	0.903
E	G	sll0017	164	0.536	42.183	-1.381	0.113	0.043	0.844
E	V	sll0017	165	0.488	75.036	-0.388	0.184	0.043	0.773
B	A	sll0017	166	0.16	17.632	0.116	0.268	0.043	0.689
E	T	sll0017	167	0.436	60.459	-0.195	0.268	0.043	0.689
E	L	sll0017	168	0.536	98.215	-0.41	0.184	0.043	0.773
E	G	sll0017	169	0.455	35.801	-1.853	0.053	0.043	0.903
B	L	sll0017	170	0.131	24.004	-0.346	0.018	0.047	0.935
B	P	sll0017	171	0.284	40.271	-1.843	0.018	0.047	0.935
E	D	sll0017	172	0.34	48.951	-2.419	0.018	0.019	0.964
B	S	sll0017	173	0.164	19.186	-1.668	0.018	0.019	0.964
B	P	sll0017	174	0.28	39.76	-2.066	0.058	0.017	0.925
E	G	sll0017	175	0.356	28.049	-2.124	0.053	0.043	0.903
B	V	sll0017	176	0.138	21.18	-0.909	0.052	0.084	0.864
B	P	sll0017	177	0.24	34.113	-1.154	0.056	0.142	0.802
E	S	sll0017	178	0.375	43.903	-0.699	0.052	0.084	0.864
B	N	sll0017	179	0.279	40.86	-1.339	0.052	0.084	0.864
B	T	sll0017	180	0.159	22.026	-0.966	0.053	0.043	0.903
B	T	sll0017	181	0.098	13.62	-0.106	0.018	0.019	0.964
E	K	sll0017	182	0.547	112.497	-0.323	0.018	0.019	0.964
E	A	sll0017	183	0.371	40.873	-0.667	0.018	0.088	0.893
B	T	sll0017	184	0.051	7.032	-0.598	0.004	0.514	0.481
B	L	sll0017	185	0.194	35.485	0.166	0.002	0.816	0.182
E	T	sll0017	186	0.345	47.851	0.278	0.002	0.816	0.182
B	A	sll0017	187	0.042	4.65	0.729	0.004	0.514	0.481
E	P	sll0017	188	0.321	45.522	0.169	0.005	0.262	0.733
B	Y	sll0017	189	0.177	37.718	-0.347	0.005	0.045	0.951
E	N	sll0017	190	0.54	78.997	-0.934	0.003	0.003	0.994
B	D	sll0017	191	0.196	28.215	0.479	0.053	0.005	0.942
B	L	sll0017	192	0.181	33.196	0.536	0.97	0.001	0.03
E	E	sll0017	193	0.645	112.629	1.501	0.97	0.001	0.03
B	A	sll0017	194	0.128	14.073	1.383	0.97	0.001	0.03
B	V	sll0017	195	0.014	2.198	1.782	0.97	0.001	0.03
E	K	sll0017	196	0.366	75.327	2.448	0.97	0.001	0.03
E	A	sll0017	197	0.488	53.811	2.207	0.97	0.001	0.03
B	L	sll0017	198	0.054	9.832	1.399	0.97	0.001	0.03
B	F	sll0017	199	0.036	7.185	0.064	0.923	0.002	0.076
E	V	sll0017	200	0.657	100.981	1.704	0.858	0.002	0.139
E	E	sll0017	201	0.609	106.462	1.294	0.6	0.003	0.397
E	N	sll0017	202	0.325	47.609	0.57	0.109	0.005	0.886
E	P	sll0017	203	0.509	72.27	-0.595	0.016	0.005	0.979
E	D	sll0017	204	0.642	92.584	0.185	0.005	0.015	0.979
E	S	sll0017	205	0.39	45.673	1.545	0.004	0.138	0.858
B	I	sll0017	206	0.035	6.531	0.612	0.002	0.816	0.182
B	A	sll0017	207	0.019	2.127	1.326	0.001	0.9	0.099
B	G	sll0017	208	0.018	1.448	1.18	0.001	0.959	0.04
B	V	sll0017	209	0.019	2.936	1.589	0	0.983	0.017
B	I	sll0017	210	0.02	3.718	1.388	0	0.983	0.017
B	L	sll0017	211	0.026	4.834	0.981	0.001	0.959	0.04
B	E	sll0017	212	0.048	8.386	0.814	0.002	0.816	0.182
B	P	sll0017	213	0.052	7.35	0.162	0.022	0.552	0.426
B	V	sll0017	214	0.037	5.625	0.304	0.021	0.279	0.699
B	V	sll0017	215	0.135	20.765	-0.115	0.019	0.141	0.84
B	G	sll0017	216	0.163	12.828	-1.996	0.018	0.047	0.935
E	N	sll0017	217	0.278	40.772	-1.03	0.018	0.047	0.935
B	A	sll0017	218	0.207	22.778	-1.591	0.018	0.047	0.935
B	G	sll0017	219	0.122	9.617	-1.819	0.019	0.141	0.84
B	F	sll0017	220	0.084	16.819	-0.722	0.005	0.336	0.66
B	I	sll0017	221	0.177	32.653	0.764	0.004	0.42	0.576
B	L	sll0017	222	0.237	43.321	0.69	0.06	0.292	0.648
B	P	sll0017	223	0.066	9.294	0.803	0.005	0.045	0.951
E	D	sll0017	224	0.269	38.748	1.498	0.018	0.019	0.964
E	A	sll0017	225	0.68	74.936	0.617	0.694	0.003	0.303
E	G	sll0017	226	0.489	38.469	0.278	0.782	0.003	0.216
B	F	sll0017	227	0.058	11.661	0.82	0.923	0.002	0.076
B	L	sll0017	228	0.057	10.492	1.249	0.97	0.001	0.03
E	E	sll0017	229	0.501	87.472	2.067	0.97	0.001	0.03
E	G	sll0017	230	0.279	21.973	1.497	0.97	0.001	0.03
B	L	sll0017	231	0.016	2.93	1.746	0.97	0.001	0.03
B	R	sll0017	232	0.214	49.006	1.466	0.988	0	0.012
E	E	sll0017	233	0.558	97.395	2.159	0.97	0.001	0.03
B	L	sll0017	234	0.08	14.648	1.645	0.97	0.001	0.03
B	T	sll0017	235	0.015	2.011	1.522	0.923	0.002	0.076
E	K	sll0017	236	0.565	116.138	1.656	0.858	0.002	0.139
E	E	sll0017	237	0.651	113.765	1.659	0.782	0.003	0.216
B	Y	sll0017	238	0.23	49.087	1.449	0.406	0.004	0.59
E	G	sll0017	239	0.392	30.835	0.657	0.018	0.019	0.964
B	A	sll0017	240	0.044	4.816	0.464	0.019	0.141	0.84
B	L	sll0017	241	0.03	5.438	0.887	0.018	0.846	0.136
B	L	sll0017	242	0.022	3.973	1.736	0.011	0.918	0.071
B	V	sll0017	243	0.02	3.089	1.258	0.056	0.913	0.03
B	F	sll0017	244	0.028	5.559	0.878	0.157	0.773	0.069
B	D	sll0017	245	0.043	6.24	-0.222	0.252	0.423	0.325
B	E	sll0017	246	0.036	6.307	0.048	0.453	0.248	0.299
B	V	sll0017	247	0.028	4.242	0.279	0.428	0.171	0.402
B	M	sll0017	248	0.074	14.847	0.564	0.538	0.173	0.289
B	T	sll0017	249	0.028	3.939	0.199	0.502	0.102	0.396
B	G	sll0017	250	0.03	2.337	-1.608	0.455	0.046	0.498
B	F	sll0017	251	0.053	10.617	0.187	0.455	0.046	0.498
B	R	sll0017	252	0.08	18.251	0.083	0.561	0.047	0.393
B	V	sll0017	253	0.04	6.102	-0.14	0.561	0.047	0.393
B	S	sll0017	254	0.036	4.172	-0.851	0.522	0.016	0.462
B	Y	sll0017	255	0.183	39.171	-0.271	0.622	0.015	0.363
B	G	sll0017	256	0.099	7.831	-1.408	0.622	0.015	0.363
B	G	sll0017	257	0.05	3.911	-0.429	0.622	0.015	0.363
B	A	sll0017	258	0.022	2.391	0.063	0.66	0.049	0.291
B	Q	sll0017	259	0.081	14.377	0.109	0.605	0.105	0.29
B	A	sll0017	260	0.16	17.676	-0.147	0.605	0.105	0.29
B	R	sll0017	261	0.251	57.571	-0.006	0.354	0.048	0.598
B	F	sll0017	262	0.214	42.89	-0.298	0.184	0.043	0.773
E	G	sll0017	263	0.516	40.601	0.233	0.058	0.017	0.925
B	I	sll0017	264	0.032	5.975	0.536	0.113	0.043	0.844
E	T	sll0017	265	0.324	44.883	1.554	0.278	0.093	0.628
B	P	sll0017	266	0.056	7.946	0.692	0.502	0.102	0.396
B	D	sll0017	267	0.084	12.061	-0.168	0.605	0.105	0.29
B	L	sll0017	268	0.04	7.324	0.448	0.725	0.163	0.112
B	T	sll0017	269	0.074	10.305	0.791	0.662	0.225	0.113
B	T	sll0017	270	0.032	4.425	0.562	0.725	0.163	0.112
B	L	sll0017	271	0.055	10.107	0.503	0.725	0.163	0.112
B	G	sll0017	272	0.066	5.163	-0.766	0.605	0.105	0.29
B	K	sll0017	273	0.162	33.241	0.038	0.561	0.047	0.393
B	V	sll0017	274	0.103	15.877	-1.821	0.561	0.047	0.393
B	I	sll0017	275	0.114	21.164	-1.093	0.43	0.016	0.555
B	G	sll0017	276	0.114	8.98	-2.611	0.339	0.016	0.645
B	G	sll0017	277	0.196	15.386	-2.231	0.181	0.016	0.803
B	G	sll0017	278	0.218	17.188	-2.472	0.181	0.016	0.803
B	L	sll0017	279	0.16	29.351	0.85	0.268	0.043	0.689
B	P	sll0017	280	0.074	10.572	-0.191	0.386	0.097	0.517
B	V	sll0017	281	0.07	10.698	-0.158	0.538	0.173	0.289
B	G	sll0017	282	0.054	4.281	-0.918	0.578	0.229	0.194
B	A	sll0017	283	0.036	3.956	-0.728	0.594	0.285	0.121
B	Y	sll0017	284	0.055	11.796	0.287	0.487	0.37	0.144
B	G	sll0017	285	0.041	3.211	0.14	0.268	0.505	0.227
B	G	sll0017	286	0.052	4.085	-0.071	0.148	0.418	0.435
B	R	sll0017	287	0.166	38.128	0.985	0.561	0.047	0.393
E	E	sll0017	288	0.515	89.918	0.787	0.938	0.007	0.055
E	E	sll0017	289	0.438	76.588	1.078	0.938	0.007	0.055
B	I	sll0017	290	0.025	4.569	0.695	0.938	0.007	0.055
B	M	sll0017	291	0.098	19.53	0.216	0.938	0.007	0.055
E	A	sll0017	292	0.544	59.938	0.804	0.858	0.002	0.139
B	M	sll0017	293	0.192	38.359	0.724	0.782	0.003	0.216
B	V	sll0017	294	0.052	7.977	0.432	0.622	0.015	0.363
E	A	sll0017	295	0.393	43.287	0.716	0.257	0.016	0.727
E	P	sll0017	296	0.521	73.887	-1.489	0.115	0.016	0.868
E	A	sll0017	297	0.505	55.651	-2.059	0.016	0.005	0.979
E	G	sll0017	298	0.469	36.879	-1.749	0.003	0.003	0.994
E	P	sll0017	299	0.376	53.354	-0.966	0.018	0.019	0.964
B	M	sll0017	300	0.161	32.276	-1.585	0.019	0.141	0.84
B	Y	sll0017	301	0.142	30.303	-1.107	0.022	0.359	0.619
B	Q	sll0017	302	0.057	10.109	-0.797	0.022	0.359	0.619
B	A	sll0017	303	0.037	4.099	-2.266	0.021	0.279	0.699
B	G	sll0017	304	0.072	5.643	-1.334	0.02	0.205	0.775
B	T	sll0017	305	0.037	5.118	-1.299	0.019	0.141	0.84
B	L	sll0017	306	0.048	8.734	-0.446	0.018	0.088	0.893
B	S	sll0017	307	0.066	7.688	-1.426	0.058	0.017	0.925
B	G	sll0017	308	0.058	4.565	-1.795	0.115	0.016	0.868
B	N	sll0017	309	0.056	8.14	0.016	0.321	0.003	0.675
B	P	sll0017	310	0.045	6.456	-0.051	0.923	0.002	0.076
B	L	sll0017	311	0.038	6.921	0.036	0.97	0.001	0.03
B	A	sll0017	312	0.022	2.424	0.538	0.97	0.001	0.03
B	M	sll0017	313	0.02	3.982	1.036	0.97	0.001	0.03
B	T	sll0017	314	0.034	4.702	-0.317	0.988	0	0.012
B	A	sll0017	315	0.032	3.548	-0.111	0.988	0	0.012
B	G	sll0017	316	0.02	1.558	0.583	0.988	0	0.012
B	I	sll0017	317	0.118	21.793	0.334	0.988	0	0.012
B	K	sll0017	318	0.095	19.5	0.155	0.988	0	0.012
B	T	sll0017	319	0.034	4.716	-0.115	0.988	0	0.012
B	L	sll0017	320	0.037	6.683	0.769	0.988	0	0.012
E	E	sll0017	321	0.409	71.487	2.208	0.97	0.001	0.03
B	I	sll0017	322	0.18	33.263	1.963	0.975	0.003	0.022
B	L	sll0017	323	0.047	8.642	0.621	0.938	0.007	0.055
E	Q	sll0017	324	0.461	82.263	1.215	0.694	0.003	0.303
E	K	sll0017	325	0.607	124.798	1.572	0.321	0.003	0.675
E	P	sll0017	326	0.647	91.781	1.401	0.246	0.004	0.75
E	G	sll0017	327	0.6	47.251	0.962	0.176	0.004	0.82
B	S	sll0017	328	0.064	7.536	0.394	0.782	0.003	0.216
B	Y	sll0017	329	0.156	33.423	1.287	0.923	0.002	0.076
E	E	sll0017	330	0.672	117.468	1.82	0.97	0.001	0.03
E	Y	sll0017	331	0.302	64.623	1.568	0.97	0.001	0.03
B	L	sll0017	332	0.012	2.234	1.596	0.988	0	0.012
E	D	sll0017	333	0.432	62.222	1.935	0.97	0.001	0.03
E	K	sll0017	334	0.588	120.972	2.105	0.97	0.001	0.03
B	I	sll0017	335	0.177	32.689	1.199	0.97	0.001	0.03
B	T	sll0017	336	0.039	5.395	0.022	0.97	0.001	0.03
E	K	sll0017	337	0.54	111.119	1.947	0.97	0.001	0.03
E	R	sll0017	338	0.318	72.891	2.534	0.97	0.001	0.03
B	L	sll0017	339	0.021	3.882	1.285	0.97	0.001	0.03
B	V	sll0017	340	0.219	33.722	1.587	0.97	0.001	0.03
E	D	sll0017	341	0.548	78.924	1.866	0.97	0.001	0.03
B	G	sll0017	342	0.198	15.575	1.494	0.97	0.001	0.03
B	L	sll0017	343	0.019	3.534	1.309	0.97	0.001	0.03
E	L	sll0017	344	0.442	81.022	2.263	0.97	0.001	0.03
E	A	sll0017	345	0.565	62.307	2.06	0.97	0.001	0.03
B	A	sll0017	346	0.063	6.899	0.741	0.923	0.002	0.076
B	A	sll0017	347	0.136	14.976	0.11	0.923	0.002	0.076
E	Q	sll0017	348	0.759	135.504	1.24	0.782	0.003	0.216
E	D	sll0017	349	0.704	101.475	0.818	0.6	0.003	0.397
B	A	sll0017	350	0.141	15.538	1.221	0.109	0.005	0.886
E	G	sll0017	351	0.682	53.681	0.066	0.005	0.015	0.979
B	H	sll0017	352	0.139	25.284	0.602	0.004	0.085	0.91
B	E	sll0017	353	0.132	23.095	-0.344	0.004	0.42	0.576
B	V	sll0017	354	0.192	29.449	0.127	0.002	0.816	0.182
B	C	sll0017	355	0.266	37.304	0.465	0.001	0.9	0.099
B	G	sll0017	356	0.021	1.645	1.014	0.001	0.9	0.099
B	G	sll0017	357	0.163	12.836	0.459	0.002	0.816	0.182
B	S	sll0017	358	0.114	13.349	-0.592	0.004	0.514	0.481
B	I	sll0017	359	0.165	30.543	1.109	0.005	0.262	0.733
B	S	sll0017	360	0.057	6.692	-1.234	0.005	0.336	0.66
B	A	sll0017	361	0.037	4.099	-0.819	0.004	0.514	0.481
B	M	sll0017	362	0.021	4.282	0.469	0.002	0.816	0.182
B	F	sll0017	363	0.036	7.205	-0.181	0.001	0.9	0.099
B	G	sll0017	364	0.023	1.834	0.235	0.001	0.959	0.04
B	I	sll0017	365	0.024	4.514	0.678	0.001	0.959	0.04
B	F	sll0017	366	0.065	12.965	0.185	0	0.983	0.017
B	F	sll0017	367	0.023	4.596	0.97	0.001	0.9	0.099
B	A	sll0017	368	0.17	18.778	0.481	0.004	0.616	0.381
E	P	sll0017	369	0.431	61.201	0.397	0.005	0.262	0.733
E	G	sll0017	370	0.617	48.582	-0.399	0.018	0.047	0.935
E	P	sll0017	371	0.512	72.71	-1.086	0.053	0.043	0.903
E	V	sll0017	372	0.354	54.425	-1.495	0.053	0.043	0.903
E	R	sll0017	373	0.425	97.21	-0.668	0.058	0.017	0.925
E	N	sll0017	374	0.473	69.262	-0.792	0.115	0.016	0.868
E	Y	sll0017	375	0.283	60.413	-0.444	0.257	0.016	0.727
E	E	sll0017	376	0.561	97.989	-1.346	0.339	0.016	0.645
E	D	sll0017	377	0.472	68.087	-0.832	0.339	0.016	0.645
B	A	sll0017	378	0.253	27.837	-1.619	0.339	0.016	0.645
E	K	sll0017	379	0.482	99.106	-0.481	0.257	0.016	0.727
E	L	sll0017	380	0.457	83.64	-0.375	0.257	0.016	0.727
B	A	sll0017	381	0.29	31.925	-1.239	0.181	0.016	0.803
E	D	sll0017	382	0.439	63.26	-0.607	0.43	0.016	0.555
E	T	sll0017	383	0.421	58.448	0.091	0.923	0.002	0.076
E	N	sll0017	384	0.533	78.09	0.409	0.97	0.001	0.03
B	K	sll0017	385	0.134	27.502	0.678	0.97	0.001	0.03
B	F	sll0017	386	0.041	8.229	-0.256	0.97	0.001	0.03
E	A	sll0017	387	0.288	31.771	1.3	0.97	0.001	0.03
E	R	sll0017	388	0.344	78.707	2.144	0.97	0.001	0.03
B	F	sll0017	389	0.023	4.656	1.283	0.97	0.001	0.03
B	H	sll0017	390	0.046	8.295	0.743	0.97	0.001	0.03
E	R	sll0017	391	0.37	84.753	1.962	0.97	0.001	0.03
B	G	sll0017	392	0.176	13.843	1.405	0.97	0.001	0.03
B	M	sll0017	393	0.015	3.062	1.295	0.97	0.001	0.03
B	L	sll0017	394	0.173	31.658	0.456	0.923	0.002	0.076
E	E	sll0017	395	0.628	109.764	0.777	0.782	0.003	0.216
E	R	sll0017	396	0.276	63.112	1.305	0.109	0.005	0.886
B	G	sll0017	397	0.093	7.319	-0.311	0.005	0.045	0.951
B	I	sll0017	398	0.025	4.532	0.712	0.005	0.262	0.733
B	Y	sll0017	399	0.071	15.087	0.136	0.023	0.655	0.322
B	L	sll0017	400	0.031	5.731	0.2	0.022	0.552	0.426
B	A	sll0017	401	0.126	13.852	0.04	0.019	0.141	0.84
B	P	sll0017	402	0.24	34.07	-1.086	0.005	0.015	0.979
E	S	sll0017	403	0.32	37.504	-1.052	0.003	0.003	0.994
B	Q	sll0017	404	0.172	30.755	-0.752	0.018	0.047	0.935
B	Y	sll0017	405	0.051	10.899	0.718	0.023	0.655	0.322
B	E	sll0017	406	0.023	4.018	0.953	0.011	0.918	0.071
B	A	sll0017	407	0.056	6.215	0.091	0.011	0.918	0.071
B	G	sll0017	408	0.022	1.724	0.575	0.018	0.846	0.136
B	F	sll0017	409	0.038	7.687	0.576	0.023	0.655	0.322
B	P	sll0017	410	0.043	6.116	0.418	0.02	0.205	0.775
B	S	sll0017	411	0.04	4.735	-1.18	0.019	0.141	0.84
B	L	sll0017	412	0.102	18.621	-0.398	0.019	0.141	0.84
B	A	sll0017	413	0.179	19.671	-0.407	0.019	0.141	0.84
B	H	sll0017	414	0.074	13.533	1.018	0.004	0.085	0.91
E	T	sll0017	415	0.367	50.847	1.251	0.005	0.015	0.979
E	Q	sll0017	416	0.494	88.3	1.318	0.97	0.001	0.03
E	E	sll0017	417	0.616	107.528	1.427	0.97	0.001	0.03
B	Q	sll0017	418	0.118	21.128	1.131	0.97	0.001	0.03
B	I	sll0017	419	0.018	3.367	1.645	0.97	0.001	0.03
E	D	sll0017	420	0.436	62.856	2.116	0.97	0.001	0.03
E	Q	sll0017	421	0.402	71.779	2.242	0.97	0.001	0.03
B	T	sll0017	422	0.022	3.093	1.105	0.97	0.001	0.03
B	I	sll0017	423	0.049	9.046	1.295	0.97	0.001	0.03
E	A	sll0017	424	0.504	55.53	1.892	0.97	0.001	0.03
B	V	sll0017	425	0.105	16.077	1.531	0.97	0.001	0.03
B	A	sll0017	426	0.02	2.204	1.462	0.988	0	0.012
E	K	sll0017	427	0.347	71.419	2.238	0.988	0	0.012
E	E	sll0017	428	0.492	85.952	2.218	0.97	0.001	0.03
B	V	sll0017	429	0.04	6.163	0.087	0.97	0.001	0.03
B	F	sll0017	430	0.049	9.834	0.198	0.923	0.002	0.076
E	A	sll0017	431	0.605	66.693	1.993	0.858	0.002	0.139
E	T	sll0017	432	0.632	87.658	2.132	0.694	0.003	0.303
E	L	sll0017	433	0.312	57.109	-0.783	0.109	0.005	0.886
E	M	sll0018	1	0.575	115.017	-1.418	0.003	0.003	0.994
E	A	sll0018	2	0.427	47.055	-0.686	0.018	0.047	0.935
B	L	sll0018	3	0.271	49.693	-1.17	0.018	0.088	0.893
B	V	sll0018	4	0.193	29.726	-0.196	0.018	0.088	0.893
E	P	sll0018	5	0.376	53.411	0.155	0.018	0.047	0.935
B	M	sll0018	6	0.14	28.014	-0.016	0.782	0.003	0.216
E	R	sll0018	7	0.397	90.959	1.124	0.923	0.002	0.076
E	L	sll0018	8	0.461	84.464	1.793	0.923	0.002	0.076
B	L	sll0018	9	0.038	6.976	0.483	0.923	0.002	0.076
B	L	sll0018	10	0.051	9.393	0.936	0.97	0.001	0.03
E	D	sll0018	11	0.507	73.102	2.231	0.97	0.001	0.03
E	H	sll0018	12	0.299	54.461	2.346	0.97	0.001	0.03
B	A	sll0018	13	0.017	1.895	0.617	0.97	0.001	0.03
E	A	sll0018	14	0.486	53.513	1.159	0.923	0.002	0.076
E	E	sll0018	15	0.738	128.911	1.298	0.782	0.003	0.216
E	N	sll0018	16	0.595	87.123	0.885	0.109	0.005	0.886
E	G	sll0018	17	0.462	36.32	0.385	0.005	0.015	0.979
B	Y	sll0018	18	0.089	19.126	0.754	0.004	0.197	0.799
B	G	sll0018	19	0.02	1.582	0.386	0.002	0.816	0.182
B	I	sll0018	20	0.028	5.235	0.882	0.001	0.9	0.099
B	P	sll0018	21	0.024	3.349	0.077	0.001	0.9	0.099
B	A	sll0018	22	0.02	2.237	0.582	0.002	0.816	0.182
B	F	sll0018	23	0.024	4.757	0.316	0.002	0.816	0.182
B	N	sll0018	24	0.03	4.407	0.028	0.003	0.718	0.279
B	V	sll0018	25	0.017	2.613	1.188	0.021	0.451	0.528
B	N	sll0018	26	0.108	15.84	0.163	0.004	0.138	0.858
B	N	sll0018	27	0.068	9.941	-1.653	0.018	0.047	0.935
B	M	sll0018	28	0.098	19.59	-0.024	0.923	0.002	0.076
E	E	sll0018	29	0.267	46.68	-0.668	0.923	0.002	0.076
B	Q	sll0018	30	0.082	14.663	0.144	0.97	0.001	0.03
B	I	sll0018	31	0.017	3.071	1.243	0.97	0.001	0.03
B	I	sll0018	32	0.263	48.599	1.413	0.988	0	0.012
B	S	sll0018	33	0.039	4.559	-0.008	0.988	0	0.012
B	I	sll0018	34	0.024	4.459	1.214	0.988	0	0.012
B	M	sll0018	35	0.046	9.225	0.902	0.988	0	0.012
E	Q	sll0018	36	0.331	59.099	2.057	0.988	0	0.012
B	A	sll0018	37	0.038	4.133	-0.112	0.988	0	0.012
B	A	sll0018	38	0.046	5.047	0.029	0.97	0.001	0.03
E	D	sll0018	39	0.51	73.52	1.314	0.97	0.001	0.03
E	E	sll0018	40	0.655	114.481	0.869	0.858	0.002	0.139
E	T	sll0018	41	0.23	31.873	0.762	0.502	0.002	0.495
E	D	sll0018	42	0.695	100.15	0.889	0.016	0.005	0.979
B	S	sll0018	43	0.067	7.888	0.531	0.005	0.015	0.979
B	P	sll0018	44	0.099	14.091	-0.086	0.018	0.088	0.893
B	V	sll0018	45	0.025	3.781	0.696	0.018	0.846	0.136
B	I	sll0018	46	0.019	3.57	1.195	0.006	0.962	0.032
B	L	sll0018	47	0.014	2.618	1.59	0.006	0.962	0.032
B	Q	sll0018	48	0.025	4.519	-0.251	0.011	0.918	0.071
B	A	sll0018	49	0.029	3.141	0.466	0.023	0.655	0.322
B	S	sll0018	50	0.026	3.094	0.411	0.02	0.205	0.775
B	R	sll0018	51	0.218	49.968	-0.062	0.268	0.043	0.689
B	G	sll0018	52	0.162	12.749	-1.42	0.339	0.016	0.645
B	A	sll0018	53	0.073	8.056	-1.713	0.43	0.016	0.555
B	R	sll0018	54	0.076	17.312	-1.303	0.43	0.016	0.555
E	S	sll0018	55	0.4	46.927	0.023	0.257	0.016	0.727
B	Y	sll0018	56	0.183	39.064	-1.098	0.257	0.016	0.727
B	A	sll0018	57	0.088	9.731	0.014	0.058	0.017	0.925
E	G	sll0018	58	0.238	18.746	-1.321	0.018	0.019	0.964
B	E	sll0018	59	0.126	21.995	-0.847	0.321	0.003	0.675
E	N	sll0018	60	0.489	71.575	-0.366	0.802	0.014	0.185
B	F	sll0018	61	0.184	37.009	-0.009	0.879	0.01	0.111
B	L	sll0018	62	0.018	3.369	1.221	0.97	0.001	0.03
B	R	sll0018	63	0.075	17.221	0.758	0.97	0.001	0.03
B	H	sll0018	64	0.198	36.107	0.165	0.97	0.001	0.03
B	L	sll0018	65	0.047	8.624	0.801	0.97	0.001	0.03
B	V	sll0018	66	0.015	2.305	1.544	0.97	0.001	0.03
B	L	sll0018	67	0.203	37.243	1.278	0.97	0.001	0.03
B	G	sll0018	68	0.216	17.039	0.608	0.97	0.001	0.03
B	A	sll0018	69	0.042	4.661	-0.08	0.97	0.001	0.03
B	V	sll0018	70	0.067	10.313	0.146	0.97	0.001	0.03
E	E	sll0018	71	0.52	90.809	1.092	0.923	0.002	0.076
E	T	sll0018	72	0.527	73.137	0.705	0.782	0.003	0.216
E	Y	sll0018	73	0.378	80.714	0.06	0.321	0.003	0.675
B	P	sll0018	74	0.113	16.077	0.113	0.016	0.005	0.979
E	H	sll0018	75	0.628	114.251	0.701	0.005	0.015	0.979
B	I	sll0018	76	0.031	5.827	0.71	0.004	0.085	0.91
B	P	sll0018	77	0.09	12.799	0.311	0.004	0.42	0.576
B	I	sll0018	78	0.019	3.478	1.285	0.001	0.959	0.04
B	A	sll0018	79	0.019	2.149	0.555	0	0.983	0.017
B	M	sll0018	80	0.015	3.062	1.702	0.001	0.959	0.04
B	H	sll0018	81	0.039	7.058	0.426	0.004	0.616	0.381
B	Q	sll0018	82	0.062	11.002	0.673	0.004	0.085	0.91
B	D	sll0018	83	0.176	25.347	-0.273	0.018	0.019	0.964
B	H	sll0018	84	0.129	23.447	-0.212	0.018	0.019	0.964
B	G	sll0018	85	0.083	6.556	-1.238	0.018	0.019	0.964
E	N	sll0018	86	0.415	60.771	-0.022	0.005	0.015	0.979
E	S	sll0018	87	0.361	42.274	0.633	0.016	0.005	0.979
B	P	sll0018	88	0.212	30.054	0.864	0.923	0.002	0.076
E	A	sll0018	89	0.663	73.019	0.897	0.923	0.002	0.076
B	T	sll0018	90	0.203	28.156	1.669	0.923	0.002	0.076
B	C	sll0018	91	0.015	2.148	1.45	0.97	0.001	0.03
E	Y	sll0018	92	0.318	68.021	1.986	0.97	0.001	0.03
E	S	sll0018	93	0.442	51.802	1.569	0.97	0.001	0.03
B	A	sll0018	94	0.038	4.177	-0.666	0.923	0.002	0.076
B	I	sll0018	95	0.07	12.987	-0.06	0.858	0.002	0.139
E	R	sll0018	96	0.534	122.194	1.081	0.6	0.003	0.397
B	N	sll0018	97	0.164	24.01	0.204	0.246	0.004	0.75
B	G	sll0018	98	0.18	14.174	-1.155	0.016	0.005	0.979
B	F	sll0018	99	0.035	7.004	0.042	0.005	0.015	0.979
E	T	sll0018	100	0.253	35.16	0.436	0.019	0.141	0.84
B	S	sll0018	101	0.033	3.903	-0.368	0.021	0.756	0.223
B	V	sll0018	102	0.028	4.288	0.847	0.011	0.918	0.071
B	M	sll0018	103	0.023	4.522	0.901	0.011	0.918	0.071
B	M	sll0018	104	0.039	7.764	0.776	0.021	0.756	0.223
B	D	sll0018	105	0.03	4.381	-1.523	0.022	0.552	0.426
B	G	sll0018	106	0.048	3.785	-0.397	0.018	0.088	0.893
B	S	sll0018	107	0.06	7.079	-0.625	0.052	0.084	0.864
E	L	sll0018	108	0.355	64.964	0.406	0.113	0.087	0.8
E	E	sll0018	109	0.343	59.94	-0.731	0.184	0.043	0.773
E	A	sll0018	110	0.407	44.851	-0.582	0.181	0.016	0.803
E	D	sll0018	111	0.521	75.033	-1.689	0.181	0.016	0.803
E	A	sll0018	112	0.438	48.29	-1.559	0.181	0.016	0.803
E	K	sll0018	113	0.568	116.858	-1.328	0.115	0.016	0.868
E	T	sll0018	114	0.431	59.724	-0.494	0.058	0.017	0.925
E	P	sll0018	115	0.488	69.205	-1.374	0.058	0.017	0.925
B	A	sll0018	116	0.196	21.577	-0.197	0.018	0.019	0.964
E	S	sll0018	117	0.395	46.353	0.486	0.018	0.019	0.964
B	F	sll0018	118	0.163	32.714	0.551	0.694	0.003	0.303
E	E	sll0018	119	0.504	88.136	0.433	0.858	0.002	0.139
E	Y	sll0018	120	0.352	75.18	1.213	0.858	0.002	0.139
B	N	sll0018	121	0.026	3.806	0.308	0.923	0.002	0.076
B	V	sll0018	122	0.066	10.113	0.79	0.97	0.001	0.03
E	N	sll0018	123	0.489	71.634	1.636	0.97	0.001	0.03
B	V	sll0018	124	0.178	27.297	1.635	0.97	0.001	0.03
B	T	sll0018	125	0.011	1.581	1.807	0.97	0.001	0.03
E	A	sll0018	126	0.308	33.953	1.924	0.988	0	0.012
E	E	sll0018	127	0.464	81.061	1.926	0.988	0	0.012
B	V	sll0018	128	0.024	3.704	1.419	0.988	0	0.012
B	V	sll0018	129	0.036	5.595	0.935	0.988	0	0.012
E	K	sll0018	130	0.556	114.266	1.989	0.988	0	0.012
B	V	sll0018	131	0.2	30.74	1.37	0.97	0.001	0.03
B	A	sll0018	132	0.02	2.226	0.325	0.97	0.001	0.03
E	H	sll0018	133	0.383	69.595	1.112	0.923	0.002	0.076
E	S	sll0018	134	0.65	76.192	0.771	0.782	0.003	0.216
B	V	sll0018	135	0.203	31.186	1.086	0.246	0.004	0.75
E	G	sll0018	136	0.609	47.928	0.361	0.005	0.015	0.979
B	A	sll0018	137	0.037	4.11	0.188	0.004	0.085	0.91
B	S	sll0018	138	0.065	7.571	0.286	0.002	0.816	0.182
B	V	sll0018	139	0.024	3.704	1.033	0.001	0.959	0.04
B	E	sll0018	140	0.048	8.368	-0.665	0.001	0.959	0.04
B	G	sll0018	141	0.031	2.455	-0.094	0.001	0.9	0.099
B	E	sll0018	142	0.05	8.735	-0.3	0.002	0.816	0.182
B	L	sll0018	143	0.099	18.127	-0.103	0.004	0.616	0.381
B	G	sll0018	144	0.076	5.997	-1.702	0.004	0.514	0.481
E	C	sll0018	145	0.29	40.674	0.623	0.023	0.655	0.322
B	L	sll0018	146	0.088	16.149	-0.708	0.023	0.655	0.322
E	G	sll0018	147	0.283	22.28	-0.783	0.022	0.359	0.619
B	S	sll0018	148	0.287	33.695	-1.304	0.022	0.359	0.619
E	L	sll0018	149	0.512	93.674	-0.495	0.022	0.359	0.619
E	E	sll0018	150	0.468	81.829	-1.635	0.02	0.205	0.775
E	T	sll0018	151	0.526	72.984	-1.521	0.019	0.141	0.84
E	G	sll0018	152	0.451	35.533	-1.845	0.056	0.142	0.802
B	Q	sll0018	153	0.246	43.864	-1.162	0.056	0.142	0.802
E	G	sll0018	154	0.545	42.907	-0.672	0.118	0.15	0.732
E	E	sll0018	155	0.433	75.575	-1.377	0.191	0.086	0.723
E	A	sll0018	156	0.488	53.722	-1.141	0.268	0.043	0.689
E	E	sll0018	157	0.514	89.813	-1.322	0.268	0.043	0.689
E	D	sll0018	158	0.457	65.854	-1.256	0.268	0.043	0.689
E	G	sll0018	159	0.343	26.963	-1.058	0.268	0.043	0.689
E	H	sll0018	160	0.423	76.926	-0.777	0.191	0.086	0.723
E	G	sll0018	161	0.393	30.898	-1.06	0.199	0.152	0.649
E	F	sll0018	162	0.31	62.297	-0.947	0.199	0.152	0.649
E	E	sll0018	163	0.429	74.911	-0.819	0.199	0.152	0.649
E	G	sll0018	164	0.506	39.822	-1.322	0.191	0.086	0.723
E	K	sll0018	165	0.517	106.45	-1.316	0.191	0.086	0.723
E	L	sll0018	166	0.372	68.186	-1.084	0.113	0.087	0.8
E	D	sll0018	167	0.481	69.298	-0.552	0.191	0.086	0.723
E	H	sll0018	168	0.446	81.036	-0.466	0.184	0.043	0.773
E	S	sll0018	169	0.616	72.195	-0.764	0.184	0.043	0.773
E	Q	sll0018	170	0.399	71.333	0.069	0.191	0.086	0.723
E	L	sll0018	171	0.267	48.869	0.494	0.118	0.15	0.732
B	L	sll0018	172	0.166	30.358	0.511	0.02	0.205	0.775
B	T	sll0018	173	0.059	8.183	-0.902	0.004	0.085	0.91
E	D	sll0018	174	0.388	55.94	1.644	0.005	0.015	0.979
B	P	sll0018	175	0.094	13.381	0.374	0.923	0.002	0.076
E	E	sll0018	176	0.706	123.408	0.914	0.97	0.001	0.03
E	E	sll0018	177	0.282	49.213	1.228	0.97	0.001	0.03
B	A	sll0018	178	0.012	1.366	1.551	0.97	0.001	0.03
E	V	sll0018	179	0.276	42.421	1.773	0.97	0.001	0.03
E	E	sll0018	180	0.497	86.739	2.141	0.97	0.001	0.03
B	F	sll0018	181	0.04	7.968	0.867	0.97	0.001	0.03
B	V	sll0018	182	0.041	6.24	0.181	0.923	0.002	0.076
E	N	sll0018	183	0.68	99.567	1.945	0.923	0.002	0.076
E	K	sll0018	184	0.599	123.153	1.19	0.782	0.003	0.216
B	T	sll0018	185	0.093	12.899	0.775	0.406	0.004	0.59
E	Q	sll0018	186	0.528	94.319	-0.29	0.016	0.005	0.979
B	V	sll0018	187	0.086	13.157	0.859	0.018	0.019	0.964
B	D	sll0018	188	0.226	32.61	-0.475	0.052	0.084	0.864
B	A	sll0018	189	0.034	3.736	0.471	0.085	0.775	0.14
B	L	sll0018	190	0.021	3.808	1.023	0.072	0.855	0.073
B	A	sll0018	191	0.021	2.27	1.039	0.072	0.855	0.073
B	V	sll0018	192	0.026	4.012	0.661	0.085	0.775	0.14
B	A	sll0018	193	0.03	3.262	-0.579	0.169	0.612	0.219
B	I	sll0018	194	0.045	8.325	0.307	0.148	0.418	0.435
B	G	sll0018	195	0.038	2.998	-0.848	0.216	0.235	0.548
B	T	sll0018	196	0.114	15.826	-0.958	0.307	0.165	0.527
B	S	sll0018	197	0.138	16.138	-0.565	0.278	0.093	0.628
B	H	sll0018	198	0.139	25.339	0.21	0.191	0.086	0.723
B	G	sll0018	199	0.162	12.757	-2.21	0.113	0.087	0.8
B	A	sll0018	200	0.24	26.415	-0.8	0.118	0.15	0.732
B	Y	sll0018	201	0.217	46.352	0.151	0.056	0.142	0.802
E	K	sll0018	202	0.49	100.731	0.211	0.052	0.084	0.864
E	F	sll0018	203	0.502	100.832	-0.979	0.053	0.043	0.903
E	T	sll0018	204	0.571	79.184	-0.845	0.058	0.017	0.925
E	R	sll0018	205	0.389	88.967	-1.716	0.058	0.017	0.925
E	K	sll0018	206	0.521	107.149	-0.411	0.058	0.017	0.925
E	P	sll0018	207	0.516	73.263	-1.776	0.115	0.016	0.868
E	T	sll0018	208	0.478	66.326	-0.61	0.115	0.016	0.868
B	G	sll0018	209	0.267	21.005	-0.479	0.181	0.016	0.803
E	E	sll0018	210	0.425	74.23	-0.319	0.354	0.048	0.598
E	V	sll0018	211	0.448	68.919	0.521	0.354	0.048	0.598
B	L	sll0018	212	0.043	7.837	-0.127	0.386	0.097	0.517
E	A	sll0018	213	0.271	29.842	0.915	0.455	0.046	0.498
B	I	sll0018	214	0.218	40.33	0.932	0.938	0.007	0.055
E	S	sll0018	215	0.562	65.925	1.069	0.97	0.001	0.03
B	R	sll0018	216	0.135	30.961	1.521	0.97	0.001	0.03
B	I	sll0018	217	0.068	12.598	0.678	0.97	0.001	0.03
E	E	sll0018	218	0.481	84.118	1.992	0.97	0.001	0.03
E	E	sll0018	219	0.397	69.373	1.822	0.97	0.001	0.03
B	I	sll0018	220	0.025	4.625	1.313	0.97	0.001	0.03
E	H	sll0018	221	0.315	57.226	1.298	0.923	0.002	0.076
E	R	sll0018	222	0.712	163.048	1.626	0.858	0.002	0.139
E	L	sll0018	223	0.239	43.743	0.931	0.782	0.003	0.216
B	L	sll0018	224	0.032	5.804	-0.255	0.406	0.004	0.59
E	P	sll0018	225	0.611	86.658	0.825	0.176	0.004	0.82
E	N	sll0018	226	0.655	95.892	0.105	0.018	0.019	0.964
B	T	sll0018	227	0.057	7.92	0.771	0.018	0.047	0.935
B	H	sll0018	228	0.223	40.491	0.08	0.004	0.197	0.799
B	L	sll0018	229	0.074	13.513	0.205	0.001	0.9	0.099
B	V	sll0018	230	0.033	5.041	0.379	0.001	0.959	0.04
B	M	sll0018	231	0.026	5.123	0.682	0.001	0.9	0.099
B	H	sll0018	232	0.055	9.95	0.452	0.003	0.718	0.279
B	G	sll0018	233	0.083	6.556	-2.148	0.005	0.336	0.66
B	S	sll0018	234	0.248	29.03	-1.135	0.019	0.141	0.84
B	S	sll0018	235	0.162	18.975	-1.337	0.018	0.047	0.935
E	S	sll0018	236	0.499	58.471	-1.757	0.005	0.015	0.979
B	V	sll0018	237	0.245	37.61	-1.031	0.016	0.005	0.979
E	P	sll0018	238	0.39	55.298	-1.162	0.053	0.005	0.942
E	Q	sll0018	239	0.616	110.035	-1.161	0.339	0.016	0.645
E	E	sll0018	240	0.543	94.845	-0.754	0.43	0.016	0.555
B	W	sll0018	241	0.118	28.475	0.532	0.455	0.046	0.498
B	I	sll0018	242	0.127	23.514	0.347	0.502	0.102	0.396
E	D	sll0018	243	0.497	71.56	0.274	0.538	0.173	0.289
B	M	sll0018	244	0.226	45.263	0.053	0.538	0.173	0.289
B	I	sll0018	245	0.041	7.659	-0.301	0.538	0.173	0.289
B	N	sll0018	246	0.195	28.592	-0.311	0.428	0.171	0.402
E	E	sll0018	247	0.527	92.102	-0.424	0.386	0.097	0.517
B	F	sll0018	248	0.274	55.052	-0.309	0.184	0.043	0.773
E	G	sll0018	249	0.357	28.135	-1.601	0.113	0.043	0.844
E	G	sll0018	250	0.396	31.197	-1.457	0.053	0.043	0.903
E	A	sll0018	251	0.523	57.602	-1.029	0.056	0.142	0.802
E	I	sll0018	252	0.296	54.816	-0.682	0.056	0.142	0.802
E	P	sll0018	253	0.399	56.576	-1.591	0.052	0.084	0.864
E	E	sll0018	254	0.527	92.102	-1.689	0.053	0.043	0.903
E	T	sll0018	255	0.438	60.778	-1.905	0.018	0.047	0.935
E	Y	sll0018	256	0.365	78.022	-0.801	0.004	0.085	0.91
E	G	sll0018	257	0.348	27.38	-1.867	0.005	0.045	0.951
B	V	sll0018	258	0.071	10.99	0.027	0.005	0.015	0.979
E	P	sll0018	259	0.278	39.391	0.506	0.018	0.019	0.964
E	V	sll0018	260	0.369	56.638	0.075	0.923	0.002	0.076
E	E	sll0018	261	0.577	100.889	0.679	0.923	0.002	0.076
B	E	sll0018	262	0.139	24.283	0.353	0.97	0.001	0.03
B	I	sll0018	263	0.034	6.253	0.707	0.97	0.001	0.03
E	Q	sll0018	264	0.317	56.58	1.994	0.988	0	0.012
E	K	sll0018	265	0.385	79.174	2.107	0.97	0.001	0.03
B	G	sll0018	266	0.018	1.432	0.6	0.97	0.001	0.03
B	I	sll0018	267	0.099	18.352	0.671	0.938	0.007	0.055
E	K	sll0018	268	0.592	121.836	1.406	0.782	0.003	0.216
B	S	sll0018	269	0.273	32.019	0.727	0.246	0.004	0.75
B	G	sll0018	270	0.238	18.707	-1.053	0.016	0.005	0.979
B	V	sll0018	271	0.041	6.348	-0.532	0.018	0.088	0.893
B	R	sll0018	272	0.17	38.816	0.093	0.022	0.552	0.426
B	K	sll0018	273	0.116	23.902	0.235	0.011	0.918	0.071
B	V	sll0018	274	0.024	3.72	1	0.011	0.918	0.071
B	N	sll0018	275	0.063	9.209	-0.059	0.002	0.816	0.182
B	I	sll0018	276	0.046	8.492	0.57	0.022	0.552	0.426
B	D	sll0018	277	0.113	16.355	-0.783	0.118	0.15	0.732
B	T	sll0018	278	0.117	16.297	-0.108	0.802	0.014	0.185
B	D	sll0018	279	0.161	23.229	-0.746	0.858	0.002	0.139
B	N	sll0018	280	0.03	4.392	0.754	0.879	0.01	0.111
B	R	sll0018	281	0.054	12.366	0.453	0.879	0.01	0.111
B	L	sll0018	282	0.147	26.897	0.105	0.923	0.002	0.076
B	A	sll0018	283	0.053	5.819	0.249	0.97	0.001	0.03
B	I	sll0018	284	0.035	6.438	-0.817	0.97	0.001	0.03
B	T	sll0018	285	0.049	6.782	-0.066	0.988	0	0.012
E	A	sll0018	286	0.332	36.586	0.272	0.988	0	0.012
B	A	sll0018	287	0.126	13.918	0.258	0.988	0	0.012
B	F	sll0018	288	0.02	4.114	1.096	0.988	0	0.012
B	R	sll0018	289	0.185	42.342	1.077	0.988	0	0.012
E	E	sll0018	290	0.55	96.12	1.968	0.97	0.001	0.03
B	A	sll0018	291	0.126	13.841	1.132	0.97	0.001	0.03
B	A	sll0018	292	0.065	7.152	0.235	0.923	0.002	0.076
E	A	sll0018	293	0.521	57.381	1.119	0.782	0.003	0.216
E	K	sll0018	294	0.792	162.832	1.837	0.502	0.002	0.495
E	D	sll0018	295	0.471	67.871	0.561	0.109	0.005	0.886
E	P	sll0018	296	0.446	63.316	-0.002	0.016	0.005	0.979
E	K	sll0018	297	0.752	154.748	0.222	0.016	0.005	0.979
E	N	sll0018	298	0.485	70.931	0.19	0.053	0.043	0.903
B	F	sll0018	299	0.153	30.647	0.543	0.053	0.043	0.903
E	D	sll0018	300	0.357	51.4	0.433	0.018	0.019	0.964
B	P	sll0018	301	0.086	12.147	-0.504	0.782	0.003	0.216
E	R	sll0018	302	0.252	57.616	0.746	0.858	0.002	0.139
E	H	sll0018	303	0.371	67.558	1.544	0.858	0.002	0.139
B	F	sll0018	304	0.043	8.59	0.154	0.858	0.002	0.139
B	L	sll0018	305	0.054	9.979	0.283	0.858	0.002	0.139
E	K	sll0018	306	0.443	91.228	1.36	0.923	0.002	0.076
E	P	sll0018	307	0.361	51.183	1.694	0.97	0.001	0.03
B	S	sll0018	308	0.015	1.711	0.797	0.97	0.001	0.03
B	I	sll0018	309	0.193	35.668	1.001	0.97	0.001	0.03
E	K	sll0018	310	0.51	104.928	1.759	0.988	0	0.012
B	Y	sll0018	311	0.112	23.934	1.265	0.988	0	0.012
B	M	sll0018	312	0.015	2.941	1.621	0.988	0	0.012
E	K	sll0018	313	0.237	48.73	1.959	0.988	0	0.012
E	Q	sll0018	314	0.552	98.623	1.882	0.988	0	0.012
B	V	sll0018	315	0.15	23.055	2.14	0.988	0	0.012
B	C	sll0018	316	0.013	1.881	1.863	0.988	0	0.012
E	A	sll0018	317	0.274	30.14	2.528	0.988	0	0.012
E	D	sll0018	318	0.502	72.281	1.909	0.988	0	0.012
B	R	sll0018	319	0.093	21.389	1.528	0.988	0	0.012
B	Y	sll0018	320	0.04	8.527	1.038	0.97	0.001	0.03
E	Q	sll0018	321	0.541	96.623	1.205	0.97	0.001	0.03
B	Q	sll0018	322	0.239	42.685	0.336	0.923	0.002	0.076
B	F	sll0018	323	0.053	10.737	0.337	0.782	0.003	0.216
E	W	sll0018	324	0.383	92.16	-1.048	0.321	0.003	0.675
B	T	sll0018	325	0.145	20.056	-1.709	0.176	0.004	0.82
E	A	sll0018	326	0.457	50.394	-0.139	0.181	0.016	0.803
E	G	sll0018	327	0.446	35.084	-1.83	0.018	0.019	0.964
E	N	sll0018	328	0.404	59.175	0.414	0.058	0.017	0.925
B	A	sll0018	329	0.066	7.306	-1.957	0.115	0.016	0.868
E	S	sll0018	330	0.639	74.949	0.326	0.181	0.016	0.803
E	K	sll0018	331	0.464	95.527	0.9	0.181	0.016	0.803
B	I	sll0018	332	0.178	33.004	0.196	0.268	0.043	0.689
E	K	sll0018	333	0.456	93.902	0.824	0.278	0.093	0.628
E	Q	sll0018	334	0.571	101.909	0.659	0.191	0.086	0.723
B	L	sll0018	335	0.24	43.871	1.402	0.113	0.087	0.8
E	T	sll0018	336	0.471	65.286	0.403	0.053	0.043	0.903
B	L	sll0018	337	0.183	33.599	0.509	0.879	0.01	0.111
E	D	sll0018	338	0.658	94.875	0.406	0.923	0.002	0.076
E	D	sll0018	339	0.522	75.163	1.042	0.97	0.001	0.03
B	Y	sll0018	340	0.119	25.494	0.276	0.97	0.001	0.03
B	A	sll0018	341	0.206	22.745	0.715	0.97	0.001	0.03
E	A	sll0018	342	0.59	65.073	1.353	0.97	0.001	0.03
E	K	sll0018	343	0.323	66.4	1.128	0.97	0.001	0.03
B	Y	sll0018	344	0.125	26.777	0.24	0.923	0.002	0.076
E	A	sll0018	345	0.439	48.389	-0.074	0.782	0.003	0.216
E	K	sll0018	346	0.658	135.289	0.506	0.502	0.002	0.495
E	G	sll0018	347	0.471	37.028	-1.348	0.246	0.004	0.75
E	E	sll0018	348	0.49	85.551	-0.378	0.181	0.016	0.803
B	L	sll0018	349	0.148	27.08	-0.477	0.354	0.048	0.598
E	T	sll0018	350	0.436	60.432	0.855	0.455	0.046	0.498
E	A	sll0018	351	0.507	55.849	-0.088	0.66	0.049	0.291
E	T	sll0018	352	0.428	59.364	0.482	0.751	0.05	0.199
B	S	sll0018	353	0.163	19.057	-0.012	0.751	0.05	0.199
E	R	sll0018	354	0.461	105.615	0.874	0.66	0.049	0.291
E	T	sll0018	355	0.562	77.922	0.294	0.561	0.047	0.393
E	S	sll0018	356	0.383	44.934	-1.112	0.502	0.102	0.396
E	V	sll0018	357	0.437	67.121	-0.327	0.307	0.165	0.527
E	A	sll0018	358	0.549	60.489	-0.688	0.113	0.087	0.8
E	V	sll0018	359	0.773	118.764	-0.397	0.003	0.003	0.994
E	M	sll0359	1	0.767	153.497	-0.651	0.003	0.003	0.994
E	P	sll0359	2	0.427	60.648	-2.203	0.018	0.019	0.964
E	N	sll0359	3	0.585	85.571	-2.006	0.018	0.019	0.964
E	A	sll0359	4	0.471	51.86	-0.987	0.058	0.017	0.925
E	S	sll0359	5	0.585	68.515	-1.334	0.115	0.016	0.868
E	T	sll0359	6	0.396	54.967	0.237	0.115	0.016	0.868
E	A	sll0359	7	0.334	36.818	-0.557	0.113	0.043	0.844
B	L	sll0359	8	0.113	20.69	-0.262	0.113	0.087	0.8
E	T	sll0359	9	0.326	45.244	0.745	0.278	0.093	0.628
B	G	sll0359	10	0.087	6.871	-1.043	0.879	0.01	0.111
E	K	sll0359	11	0.535	110.091	1.579	0.97	0.001	0.03
E	A	sll0359	12	0.479	52.731	1.376	0.97	0.001	0.03
B	L	sll0359	13	0.058	10.565	1.128	0.97	0.001	0.03
B	L	sll0359	14	0.088	16.186	0.792	0.97	0.001	0.03
E	N	sll0359	15	0.605	88.631	1.729	0.97	0.001	0.03
E	K	sll0359	16	0.281	57.863	1.761	0.97	0.001	0.03
B	V	sll0359	17	0.033	5.057	-0.258	0.923	0.002	0.076
E	K	sll0359	18	0.506	104.166	1.172	0.858	0.002	0.139
E	E	sll0359	19	0.649	113.45	1.087	0.694	0.003	0.303
B	L	sll0359	20	0.147	26.842	0.242	0.321	0.003	0.675
E	S	sll0359	21	0.648	75.957	-0.834	0.109	0.005	0.886
E	H	sll0359	22	0.78	141.973	0.408	0.016	0.005	0.979
B	L	sll0359	23	0.173	31.731	0.598	0.053	0.005	0.942
E	P	sll0359	24	0.443	62.805	0.22	0.016	0.005	0.979
E	R	sll0359	25	0.534	122.355	0.479	0.858	0.002	0.139
E	R	sll0359	26	0.631	144.522	0.831	0.858	0.002	0.139
E	E	sll0359	27	0.43	75.208	0.338	0.802	0.014	0.185
B	T	sll0359	28	0.263	36.52	0.783	0.802	0.014	0.185
B	A	sll0359	29	0.121	13.301	-0.33	0.751	0.05	0.199
E	K	sll0359	30	0.512	105.339	0.93	0.66	0.049	0.291
E	A	sll0359	31	0.295	32.454	-0.417	0.386	0.097	0.517
B	C	sll0359	32	0.059	8.298	-0.284	0.056	0.142	0.802
B	G	sll0359	33	0.196	15.417	-1.498	0.021	0.279	0.699
B	Y	sll0359	34	0.189	40.432	-0.502	0.023	0.655	0.322
B	Y	sll0359	35	0.174	37.205	-0.049	0.018	0.846	0.136
B	S	sll0359	36	0.21	24.6	-0.292	0.021	0.756	0.223
B	T	sll0359	37	0.246	34.106	-1.003	0.023	0.655	0.322
E	S	sll0359	38	0.338	39.602	0.026	0.021	0.279	0.699
E	K	sll0359	39	0.582	119.656	-1.277	0.053	0.043	0.903
E	E	sll0359	40	0.617	107.842	-0.781	0.181	0.016	0.803
E	G	sll0359	41	0.371	29.166	-1.494	0.43	0.016	0.555
E	Q	sll0359	42	0.428	76.494	0.009	0.605	0.105	0.29
E	V	sll0359	43	0.441	67.705	0.353	0.594	0.285	0.121
B	R	sll0359	44	0.201	45.96	0.71	0.594	0.285	0.121
B	V	sll0359	45	0.09	13.802	-0.172	0.578	0.229	0.194
B	N	sll0359	46	0.225	32.911	0.407	0.779	0.1	0.12
B	L	sll0359	47	0.125	22.906	0.019	0.938	0.007	0.055
B	T	sll0359	48	0.2	27.685	0.326	0.97	0.001	0.03
E	D	sll0359	49	0.266	38.388	0.775	0.97	0.001	0.03
B	F	sll0359	50	0.059	11.841	-0.59	0.97	0.001	0.03
B	Y	sll0359	51	0.079	16.775	0.655	0.97	0.001	0.03
E	D	sll0359	52	0.435	62.698	0.591	0.97	0.001	0.03
B	A	sll0359	53	0.072	7.934	-0.027	0.97	0.001	0.03
B	V	sll0359	54	0.045	6.963	0.44	0.923	0.002	0.076
B	L	sll0359	55	0.112	20.489	0.807	0.938	0.007	0.055
E	A	sll0359	56	0.561	61.855	0.893	0.879	0.01	0.111
B	A	sll0359	57	0.162	17.874	-0.929	0.522	0.016	0.462
E	K	sll0359	58	0.532	109.371	0.321	0.184	0.043	0.773
E	G	sll0359	59	0.702	55.24	-1.232	0.018	0.047	0.935
B	V	sll0359	60	0.143	22.041	1.161	0.005	0.336	0.66
E	P	sll0359	61	0.654	92.831	0.585	0.022	0.552	0.426
B	L	sll0359	62	0.102	18.749	-0.407	0.022	0.359	0.619
E	D	sll0359	63	0.45	64.874	0.344	0.004	0.085	0.91
E	P	sll0359	64	0.537	76.172	-0.554	0.018	0.047	0.935
E	S	sll0359	65	0.697	81.63	-0.642	0.018	0.047	0.935
E	G	sll0359	66	0.575	45.252	-1.497	0.018	0.047	0.935
E	T	sll0359	67	0.545	75.647	-1.278	0.018	0.047	0.935
E	K	sll0359	68	0.685	140.904	-0.804	0.018	0.047	0.935
E	D	sll0359	69	0.651	93.766	-1.622	0.018	0.019	0.964
E	G	sll0359	70	0.499	39.279	-1.568	0.018	0.047	0.935
E	R	sll0359	71	0.548	125.492	-0.216	0.018	0.047	0.935
E	G	sll0359	72	0.323	25.404	-1.78	0.018	0.088	0.893
E	R	sll0359	73	0.376	86.035	-0.735	0.019	0.141	0.84
E	E	sll0359	74	0.538	93.954	-0.107	0.004	0.197	0.799
B	P	sll0359	75	0.243	34.425	-0.637	0.005	0.262	0.733
E	T	sll0359	76	0.37	51.374	-0.636	0.003	0.718	0.279
B	F	sll0359	77	0.215	43.05	-0.432	0.001	0.9	0.099
E	R	sll0359	78	0.318	72.868	0.65	0.001	0.959	0.04
B	V	sll0359	79	0.079	12.065	-0.645	0.001	0.959	0.04
E	S	sll0359	80	0.328	38.442	0.573	0.001	0.959	0.04
B	V	sll0359	81	0.096	14.678	-0.183	0.001	0.9	0.099
B	H	sll0359	82	0.275	50.077	-0.038	0.023	0.655	0.322
E	K	sll0359	83	0.541	111.304	-0.659	0.021	0.279	0.699
E	N	sll0359	84	0.44	64.401	-1.052	0.018	0.088	0.893
B	G	sll0359	85	0.216	16.96	-1.267	0.018	0.047	0.935
B	Q	sll0359	86	0.262	46.882	-0.289	0.021	0.451	0.528
B	I	sll0359	87	0.084	15.466	0.569	0.018	0.846	0.136
B	V	sll0359	88	0.044	6.794	0.365	0.018	0.846	0.136
B	I	sll0359	89	0.057	10.582	0.459	0.085	0.775	0.14
B	G	sll0359	90	0.047	3.715	-0.705	0.172	0.69	0.138
B	S	sll0359	91	0.184	21.53	-0.411	0.252	0.423	0.325
B	T	sll0359	92	0.112	15.521	-0.376	0.453	0.248	0.299
B	Y	sll0359	93	0.157	33.572	0.304	0.538	0.173	0.289
B	T	sll0359	94	0.14	19.376	0.121	0.649	0.163	0.188
E	Q	sll0359	95	0.511	91.211	0.678	0.502	0.102	0.396
E	E	sll0359	96	0.478	83.489	0.225	0.502	0.102	0.396
B	M	sll0359	97	0.184	36.878	0.586	0.278	0.093	0.628
E	G	sll0359	98	0.772	60.717	-0.242	0.053	0.043	0.903
B	L	sll0359	99	0.101	18.548	0.019	0.018	0.047	0.935
E	K	sll0359	100	0.528	108.63	0.498	0.018	0.047	0.935
E	S	sll0359	101	0.436	51.134	-0.26	0.018	0.047	0.935
E	G	sll0359	102	0.41	32.251	-1.196	0.018	0.019	0.964
E	D	sll0359	103	0.442	63.692	-0.275	0.052	0.084	0.864
E	E	sll0359	104	0.475	83.035	0.429	0.021	0.451	0.528
B	F	sll0359	105	0.124	24.786	0.801	0.021	0.756	0.223
E	E	sll0359	106	0.437	76.291	0.546	0.011	0.918	0.071
B	I	sll0359	107	0.079	14.615	0.314	0.011	0.918	0.071
E	K	sll0359	108	0.486	99.95	0.861	0.018	0.846	0.136
B	L	sll0359	109	0.196	35.888	0.49	0.022	0.552	0.426
E	G	sll0359	110	0.411	32.338	-1.051	0.021	0.279	0.699
E	Y	sll0359	111	0.389	83.022	0.263	0.005	0.262	0.733
E	K	sll0359	112	0.475	97.687	0.119	0.004	0.616	0.381
B	H	sll0359	113	0.274	49.932	0.425	0.002	0.816	0.182
B	I	sll0359	114	0.072	13.394	0.287	0.001	0.9	0.099
B	H	sll0359	115	0.267	48.567	0.936	0.001	0.9	0.099
B	L	sll0359	116	0.083	15.271	-0.07	0.001	0.9	0.099
E	K	sll0359	117	0.327	67.326	1.429	0.001	0.9	0.099
E	Q	sll0359	118	0.396	70.779	0.692	0.003	0.718	0.279
B	I	sll0359	119	0.104	19.185	0.409	0.022	0.359	0.619
E	T	sll0359	120	0.522	72.457	-0.76	0.018	0.088	0.893
E	D	sll0359	121	0.669	96.374	-0.48	0.053	0.043	0.903
E	S	sll0359	122	0.642	75.301	-1.203	0.115	0.016	0.868
E	D	sll0359	123	0.562	80.955	-0.208	0.184	0.043	0.773
E	D	sll0359	124	0.554	79.889	0.086	0.184	0.043	0.773
E	E	sll0359	125	0.529	92.416	-0.468	0.191	0.086	0.723
E	E	sll0359	126	0.663	115.739	-0.413	0.191	0.086	0.723
E	E	sll0359	127	0.654	114.184	-0.202	0.113	0.087	0.8
E	V	sll0359	128	0.659	101.319	-0.974	0.003	0.003	0.994
E	M	sll0416	1	0.638	127.664	-0.653	0.006	0.001	0.993
E	S	sll0416	2	0.308	36.156	-1.594	0.339	0.016	0.645
E	K	sll0416	3	0.504	103.591	0.029	0.561	0.047	0.393
E	L	sll0416	4	0.594	108.816	0.256	0.538	0.173	0.289
E	I	sll0416	5	0.246	45.547	0.33	0.453	0.248	0.299
E	S	sll0416	6	0.423	49.54	0.607	0.199	0.152	0.649
E	F	sll0416	7	0.401	80.561	-0.25	0.113	0.043	0.844
E	K	sll0416	8	0.314	64.569	0.038	0.622	0.015	0.363
E	D	sll0416	9	0.6	86.431	0.743	0.923	0.002	0.076
E	E	sll0416	10	0.562	98.181	1.45	0.97	0.001	0.03
B	S	sll0416	11	0.039	4.547	0.034	0.97	0.001	0.03
B	R	sll0416	12	0.155	35.381	1.103	0.97	0.001	0.03
E	R	sll0416	13	0.485	110.996	1.253	0.97	0.001	0.03
E	S	sll0416	14	0.32	37.504	1.434	0.97	0.001	0.03
B	L	sll0416	15	0.046	8.496	0.591	0.97	0.001	0.03
B	E	sll0416	16	0.158	27.585	0.564	0.988	0	0.012
E	A	sll0416	17	0.461	50.78	1.661	0.97	0.001	0.03
B	G	sll0416	18	0.044	3.431	-0.384	0.97	0.001	0.03
B	I	sll0416	19	0.018	3.404	1.107	0.97	0.001	0.03
E	N	sll0416	20	0.394	57.696	1.885	0.988	0	0.012
B	A	sll0416	21	0.219	24.156	1.29	0.988	0	0.012
B	L	sll0416	22	0.02	3.699	1.294	0.988	0	0.012
B	A	sll0416	23	0.094	10.337	0.52	0.988	0	0.012
E	D	sll0416	24	0.526	75.84	1.38	0.97	0.001	0.03
B	A	sll0416	25	0.075	8.221	0.695	0.97	0.001	0.03
B	V	sll0416	26	0.044	6.686	0.089	0.923	0.002	0.076
E	R	sll0416	27	0.399	91.463	0.898	0.879	0.01	0.111
E	I	sll0416	28	0.384	71.058	-0.448	0.717	0.014	0.269
B	T	sll0416	29	0.114	15.784	-0.242	0.339	0.016	0.645
B	L	sll0416	30	0.157	28.728	-0.69	0.113	0.043	0.844
B	G	sll0416	31	0.132	10.388	-0.747	0.018	0.019	0.964
B	P	sll0416	32	0.289	41.037	-1.446	0.018	0.019	0.964
E	K	sll0416	33	0.472	97.111	-0.282	0.018	0.019	0.964
B	G	sll0416	34	0.228	17.944	-1.708	0.058	0.017	0.925
B	R	sll0416	35	0.236	53.952	0.188	0.019	0.141	0.84
B	N	sll0416	36	0.2	29.309	-0.994	0.022	0.552	0.426
B	V	sll0416	37	0.099	15.278	0.955	0.018	0.846	0.136
B	L	sll0416	38	0.053	9.668	0.368	0.011	0.918	0.071
B	L	sll0416	39	0.052	9.521	0.584	0.011	0.918	0.071
B	E	sll0416	40	0.169	29.472	0.191	0.018	0.846	0.136
E	K	sll0416	41	0.335	68.91	0.752	0.021	0.279	0.699
E	Q	sll0416	42	0.656	117.179	-0.897	0.018	0.019	0.964
E	Y	sll0416	43	0.547	116.958	-1.636	0.005	0.015	0.979
E	G	sll0416	44	0.489	38.524	-1.58	0.005	0.015	0.979
E	A	sll0416	45	0.545	60.004	0.432	0.004	0.085	0.91
B	P	sll0416	46	0.16	22.761	-0.135	0.003	0.718	0.279
E	Q	sll0416	47	0.349	62.26	0.977	0.001	0.959	0.04
B	I	sll0416	48	0.089	16.465	0.631	0.001	0.959	0.04
B	V	sll0416	49	0.146	22.394	0.168	0.002	0.816	0.182
E	N	sll0416	50	0.362	52.968	-0.896	0.066	0.296	0.638
B	D	sll0416	51	0.259	37.293	-0.277	0.246	0.004	0.75
B	G	sll0416	52	0.054	4.226	-1.231	0.782	0.003	0.216
B	I	sll0416	53	0.177	32.764	-0.266	0.831	0.044	0.125
B	T	sll0416	54	0.228	31.582	1.342	0.746	0.197	0.057
B	V	sll0416	55	0.031	4.811	0.589	0.746	0.197	0.057
B	A	sll0416	56	0.066	7.295	0.232	0.807	0.137	0.056
E	K	sll0416	57	0.429	88.163	1.069	0.779	0.1	0.12
E	E	sll0416	58	0.344	60.027	0.562	0.751	0.05	0.199
B	I	sll0416	59	0.09	16.576	0.743	0.561	0.047	0.393
E	E	sll0416	60	0.508	88.678	0.245	0.354	0.048	0.598
B	L	sll0416	61	0.249	45.647	-0.261	0.115	0.016	0.868
E	S	sll0416	62	0.662	77.528	0.429	0.115	0.016	0.868
E	N	sll0416	63	0.377	55.178	-0.356	0.058	0.017	0.925
E	P	sll0416	64	0.513	72.851	-0.46	0.694	0.003	0.303
E	E	sll0416	65	0.289	50.523	-0.436	0.694	0.003	0.303
B	E	sll0416	66	0.223	38.976	0.159	0.923	0.002	0.076
E	N	sll0416	67	0.364	53.231	0.083	0.923	0.002	0.076
B	A	sll0416	68	0.134	14.778	1.295	0.97	0.001	0.03
B	G	sll0416	69	0.033	2.629	-0.955	0.97	0.001	0.03
B	A	sll0416	70	0.038	4.232	-0.258	0.97	0.001	0.03
E	K	sll0416	71	0.351	72.304	1.804	0.988	0	0.012
B	L	sll0416	72	0.054	9.924	1.144	0.988	0	0.012
B	I	sll0416	73	0.019	3.423	1.388	0.988	0	0.012
B	Q	sll0416	74	0.171	30.541	1.133	0.988	0	0.012
E	E	sll0416	75	0.344	60.132	0.746	0.988	0	0.012
B	V	sll0416	76	0.035	5.426	0.291	0.97	0.001	0.03
B	A	sll0416	77	0.04	4.386	-1.571	0.923	0.002	0.076
E	S	sll0416	78	0.488	57.182	0.961	0.858	0.002	0.139
E	K	sll0416	79	0.42	86.456	0.523	0.717	0.014	0.269
B	T	sll0416	80	0.148	20.5	0.401	0.522	0.016	0.462
E	K	sll0416	81	0.487	100.258	-0.13	0.181	0.016	0.803
E	E	sll0416	82	0.467	81.498	-0.429	0.191	0.086	0.723
E	I	sll0416	83	0.445	82.288	-0.664	0.252	0.423	0.325
B	A	sll0416	84	0.252	27.726	-0.315	0.159	0.516	0.325
B	G	sll0416	85	0.145	11.396	-1.349	0.148	0.418	0.435
B	D	sll0416	86	0.238	34.296	-1.889	0.052	0.084	0.864
B	G	sll0416	87	0.102	8.043	-1.64	0.113	0.043	0.844
B	T	sll0416	88	0.055	7.698	-0.89	0.386	0.097	0.517
B	T	sll0416	89	0.098	13.593	-0.186	0.428	0.171	0.402
B	T	sll0416	90	0.062	8.572	0.159	0.649	0.163	0.188
B	A	sll0416	91	0.028	3.042	-0.169	0.911	0.033	0.057
B	T	sll0416	92	0.029	3.981	0.244	0.938	0.007	0.055
B	I	sll0416	93	0.038	7.049	-0.109	0.938	0.007	0.055
B	I	sll0416	94	0.026	4.884	0.391	0.938	0.007	0.055
B	A	sll0416	95	0.02	2.259	0.625	0.97	0.001	0.03
B	Q	sll0416	96	0.095	16.967	-0.378	0.97	0.001	0.03
B	A	sll0416	97	0.075	8.287	-0.705	0.988	0	0.012
B	L	sll0416	98	0.036	6.61	0.377	0.988	0	0.012
B	V	sll0416	99	0.027	4.119	0.555	0.988	0	0.012
E	R	sll0416	100	0.323	73.99	1.54	0.97	0.001	0.03
B	E	sll0416	101	0.21	36.652	0.575	0.97	0.001	0.03
B	G	sll0416	102	0.028	2.172	-0.961	0.97	0.001	0.03
B	L	sll0416	103	0.229	41.967	0.166	0.97	0.001	0.03
E	R	sll0416	104	0.459	105.088	1.378	0.97	0.001	0.03
B	N	sll0416	105	0.122	17.919	0.782	0.97	0.001	0.03
B	V	sll0416	106	0.089	13.649	0.087	0.938	0.007	0.055
E	A	sll0416	107	0.565	62.285	0	0.879	0.01	0.111
E	A	sll0416	108	0.575	63.321	0.558	0.406	0.004	0.59
E	G	sll0416	109	0.557	43.844	-0.907	0.053	0.005	0.942
B	A	sll0416	110	0.053	5.808	-0.084	0.003	0.003	0.994
B	N	sll0416	111	0.255	37.376	0.11	0.005	0.015	0.979
B	P	sll0416	112	0.076	10.77	-0.887	0.717	0.014	0.269
E	V	sll0416	113	0.38	58.375	0.027	0.879	0.01	0.111
B	A	sll0416	114	0.22	24.255	1.167	0.938	0.007	0.055
B	L	sll0416	115	0.025	4.523	0.506	0.975	0.003	0.022
B	R	sll0416	116	0.115	26.266	0.01	0.97	0.001	0.03
E	R	sll0416	117	0.396	90.661	1.231	0.97	0.001	0.03
B	G	sll0416	118	0.052	4.116	-0.427	0.97	0.001	0.03
B	I	sll0416	119	0.028	5.143	1.067	0.988	0	0.012
E	E	sll0416	120	0.385	67.242	1.803	0.988	0	0.012
E	K	sll0416	121	0.318	65.515	2.002	0.988	0	0.012
B	V	sll0416	122	0.014	2.167	1.043	0.97	0.001	0.03
B	T	sll0416	123	0.063	8.794	0.599	0.97	0.001	0.03
E	T	sll0416	124	0.575	79.697	1.725	0.97	0.001	0.03
E	F	sll0416	125	0.286	57.46	1.775	0.97	0.001	0.03
B	L	sll0416	126	0.012	2.27	1.386	0.97	0.001	0.03
B	V	sll0416	127	0.262	40.254	0.962	0.97	0.001	0.03
E	Q	sll0416	128	0.614	109.714	1.653	0.97	0.001	0.03
B	E	sll0416	129	0.205	35.779	0.906	0.97	0.001	0.03
B	I	sll0416	130	0.037	6.882	-0.28	0.97	0.001	0.03
E	E	sll0416	131	0.538	94.058	1.111	0.923	0.002	0.076
E	A	sll0416	132	0.704	77.636	1.062	0.879	0.01	0.111
E	V	sll0416	133	0.282	43.42	0.772	0.717	0.014	0.269
B	A	sll0416	134	0.257	28.343	-0.54	0.176	0.004	0.82
E	K	sll0416	135	0.41	84.255	0.717	0.113	0.043	0.844
E	P	sll0416	136	0.629	89.227	0.885	0.118	0.15	0.732
B	V	sll0416	137	0.12	18.49	-0.29	0.113	0.087	0.8
E	E	sll0416	138	0.491	85.795	-0.164	0.184	0.043	0.773
E	G	sll0416	139	0.481	37.87	-0.067	0.622	0.015	0.363
E	S	sll0416	140	0.627	73.52	0.12	0.858	0.002	0.139
E	A	sll0416	141	0.423	46.615	0.167	0.923	0.002	0.076
B	I	sll0416	142	0.26	48.063	0.34	0.938	0.007	0.055
E	A	sll0416	143	0.305	33.644	0.673	0.938	0.007	0.055
E	Q	sll0416	144	0.32	57.152	0.519	0.879	0.01	0.111
B	V	sll0416	145	0.179	27.451	1.027	0.911	0.033	0.057
B	A	sll0416	146	0.228	25.104	-0.31	0.879	0.01	0.111
B	T	sll0416	147	0.28	38.891	-0.173	0.802	0.014	0.185
E	V	sll0416	148	0.361	55.501	-1.116	0.802	0.014	0.185
E	S	sll0416	149	0.312	36.59	-1.074	0.717	0.014	0.269
B	S	sll0416	150	0.309	36.215	-1.617	0.522	0.016	0.462
E	G	sll0416	151	0.381	29.953	-1.432	0.181	0.016	0.803
E	N	sll0416	152	0.368	53.875	-1.292	0.176	0.004	0.82
E	D	sll0416	153	0.442	63.663	-0.349	0.246	0.004	0.75
E	P	sll0416	154	0.576	81.763	-0.477	0.879	0.01	0.111
E	E	sll0416	155	0.408	71.278	0.838	0.879	0.01	0.111
B	V	sll0416	156	0.061	9.391	-0.089	0.938	0.007	0.055
B	G	sll0416	157	0.067	5.304	-0.346	0.975	0.003	0.022
E	A	sll0416	158	0.518	57.117	1.092	0.97	0.001	0.03
B	M	sll0416	159	0.211	42.241	1.111	0.975	0.003	0.022
B	I	sll0416	160	0.048	8.935	0.352	0.938	0.007	0.055
B	A	sll0416	161	0.173	19.032	-0.063	0.938	0.007	0.055
E	D	sll0416	162	0.552	79.5	0.606	0.879	0.01	0.111
B	A	sll0416	163	0.168	18.503	0.126	0.694	0.003	0.303
B	M	sll0416	164	0.165	32.956	-1.293	0.6	0.003	0.397
E	D	sll0416	165	0.428	61.646	-0.394	0.43	0.016	0.555
E	K	sll0416	166	0.558	114.822	-0.955	0.268	0.043	0.689
E	V	sll0416	167	0.324	49.83	-0.344	0.191	0.086	0.723
E	T	sll0416	168	0.313	43.427	-0.941	0.053	0.043	0.903
E	K	sll0416	169	0.34	70.041	-0.207	0.052	0.084	0.864
E	D	sll0416	170	0.525	75.595	-0.337	0.018	0.088	0.893
B	G	sll0416	171	0.056	4.376	-0.72	0.005	0.262	0.733
B	V	sll0416	172	0.072	11.143	-0.968	0.001	0.9	0.099
B	I	sll0416	173	0.137	25.419	0.55	0.001	0.959	0.04
B	T	sll0416	174	0.172	23.829	0.244	0	0.983	0.017
B	V	sll0416	175	0.051	7.762	0.039	0.001	0.959	0.04
E	E	sll0416	176	0.415	72.466	0.348	0.001	0.9	0.099
E	E	sll0416	177	0.333	58.193	-0.449	0.004	0.616	0.381
E	S	sll0416	178	0.585	68.562	-1.471	0.004	0.138	0.858
E	K	sll0416	179	0.676	138.971	-1.807	0.005	0.015	0.979
E	S	sll0416	180	0.676	79.274	-1.113	0.005	0.045	0.951
E	L	sll0416	181	0.387	70.823	-0.691	0.004	0.138	0.858
E	N	sll0416	182	0.361	52.836	-0.575	0.021	0.451	0.528
E	T	sll0416	183	0.426	59.1	-0.172	0.022	0.552	0.426
E	E	sll0416	184	0.29	50.628	0.274	0.023	0.655	0.322
B	L	sll0416	185	0.091	16.625	0.683	0.018	0.846	0.136
B	E	sll0416	186	0.248	43.256	0.822	0.011	0.918	0.071
B	V	sll0416	187	0.151	23.209	0.662	0.001	0.959	0.04
B	V	sll0416	188	0.082	12.573	0.576	0.001	0.959	0.04
E	E	sll0416	189	0.36	62.892	0.573	0.002	0.816	0.182
B	G	sll0416	190	0.076	5.965	-1.657	0.003	0.718	0.279
B	M	sll0416	191	0.082	16.348	0.472	0.001	0.959	0.04
B	Q	sll0416	192	0.124	22.146	0.52	0.001	0.959	0.04
B	I	sll0416	193	0.066	12.173	0.638	0.001	0.9	0.099
E	D	sll0416	194	0.33	47.553	-0.496	0.023	0.655	0.322
B	R	sll0416	195	0.313	71.746	-0.079	0.02	0.205	0.775
E	G	sll0416	196	0.414	32.574	-1.647	0.021	0.279	0.699
B	Y	sll0416	197	0.292	62.422	-0.579	0.022	0.359	0.619
E	I	sll0416	198	0.329	60.828	-1.465	0.021	0.279	0.699
B	S	sll0416	199	0.228	26.698	-0.567	0.019	0.141	0.84
E	P	sll0416	200	0.507	71.872	-0.878	0.052	0.084	0.864
E	Y	sll0416	201	0.467	99.819	-0.426	0.053	0.043	0.903
B	F	sll0416	202	0.177	35.544	-0.318	0.052	0.084	0.864
B	I	sll0416	203	0.143	26.474	-0.846	0.056	0.142	0.802
E	T	sll0416	204	0.554	76.909	0.07	0.118	0.15	0.732
E	D	sll0416	205	0.49	70.551	0.092	0.191	0.086	0.723
B	S	sll0416	206	0.225	26.347	-0.151	0.354	0.048	0.598
E	D	sll0416	207	0.748	107.744	0.606	0.455	0.046	0.498
E	R	sll0416	208	0.569	130.324	0.54	0.354	0.048	0.598
B	Q	sll0416	209	0.105	18.807	0.141	0.278	0.093	0.628
E	L	sll0416	210	0.445	81.461	0.744	0.321	0.252	0.427
E	V	sll0416	211	0.336	51.674	0.431	0.231	0.33	0.439
E	E	sll0416	212	0.326	56.97	-0.028	0.252	0.423	0.325
B	F	sll0416	213	0.149	29.904	-0.64	0.148	0.418	0.435
E	D	sll0416	214	0.427	61.502	-0.715	0.125	0.227	0.648
E	N	sll0416	215	0.524	76.64	-0.903	0.018	0.047	0.935
B	P	sll0416	216	0.103	14.63	0.093	0.018	0.047	0.935
E	L	sll0416	217	0.351	64.213	0.709	0.022	0.552	0.426
B	I	sll0416	218	0.083	15.373	0.108	0.018	0.846	0.136
B	L	sll0416	219	0.181	33.196	-0.388	0.011	0.918	0.071
B	I	sll0416	220	0.178	32.93	-0.535	0.018	0.846	0.136
B	T	sll0416	221	0.271	37.588	-0.003	0.021	0.756	0.223
E	D	sll0416	222	0.511	73.577	-0.278	0.022	0.552	0.426
E	K	sll0416	223	0.435	89.459	0.286	0.069	0.386	0.545
E	K	sll0416	224	0.607	124.86	0.27	0.074	0.484	0.442
B	I	sll0416	225	0.151	27.991	-0.328	0.125	0.227	0.648
E	S	sll0416	226	0.617	72.266	-0.83	0.113	0.043	0.844
E	A	sll0416	227	0.513	56.533	0.106	0.181	0.016	0.803
E	I	sll0416	228	0.394	72.927	-0.442	0.622	0.015	0.363
E	A	sll0416	229	0.532	58.659	-0.132	0.622	0.015	0.363
E	E	sll0416	230	0.451	78.772	0.608	0.522	0.016	0.462
B	L	sll0416	231	0.113	20.764	-0.73	0.879	0.01	0.111
E	V	sll0416	232	0.385	59.159	0.649	0.858	0.002	0.139
E	P	sll0416	233	0.526	74.597	1.434	0.923	0.002	0.076
B	V	sll0416	234	0.051	7.839	0.122	0.97	0.001	0.03
B	L	sll0416	235	0.177	32.39	0.559	0.97	0.001	0.03
E	E	sll0416	236	0.566	98.828	1.259	0.97	0.001	0.03
B	A	sll0416	237	0.243	26.79	0.979	0.97	0.001	0.03
B	V	sll0416	238	0.043	6.563	-0.697	0.97	0.001	0.03
E	A	sll0416	239	0.489	53.844	0.834	0.923	0.002	0.076
E	R	sll0416	240	0.646	148.003	0.813	0.858	0.002	0.139
E	A	sll0416	241	0.442	48.719	0.075	0.502	0.002	0.495
E	G	sll0416	242	0.634	49.904	-0.206	0.246	0.004	0.75
E	R	sll0416	243	0.422	96.546	0.976	0.321	0.003	0.675
E	P	sll0416	244	0.433	61.386	0.869	0.717	0.014	0.269
B	L	sll0416	245	0.089	16.351	0.872	0.911	0.033	0.057
E	L	sll0416	246	0.286	52.44	1.626	0.911	0.033	0.057
E	I	sll0416	247	0.315	58.257	1.157	0.95	0.028	0.022
B	I	sll0416	248	0.075	13.912	1.332	0.975	0.003	0.022
B	A	sll0416	249	0.05	5.543	0.263	0.975	0.003	0.022
E	E	sll0416	250	0.544	95.107	1.657	0.938	0.007	0.055
E	D	sll0416	251	0.468	67.396	1.081	0.858	0.002	0.139
B	I	sll0416	252	0.041	7.567	0.628	0.694	0.003	0.303
E	E	sll0416	253	0.304	53.056	0.772	0.6	0.003	0.397
E	G	sll0416	254	0.685	53.886	0.359	0.782	0.003	0.216
E	E	sll0416	255	0.45	78.528	0.629	0.782	0.003	0.216
B	A	sll0416	256	0.096	10.623	0.588	0.858	0.002	0.139
B	L	sll0416	257	0.086	15.728	0.135	0.858	0.002	0.139
E	A	sll0416	258	0.356	39.22	0.627	0.923	0.002	0.076
B	T	sll0416	259	0.149	20.722	0.749	0.938	0.007	0.055
B	L	sll0416	260	0.053	9.668	0.793	0.938	0.007	0.055
B	V	sll0416	261	0.067	10.221	-0.01	0.911	0.033	0.057
E	V	sll0416	262	0.289	44.481	0.492	0.751	0.05	0.199
E	N	sll0416	263	0.468	68.457	-0.307	0.339	0.016	0.645
E	K	sll0416	264	0.412	84.646	-0.154	0.115	0.016	0.868
B	A	sll0416	265	0.213	23.528	-0.545	0.115	0.016	0.868
E	R	sll0416	266	0.457	104.607	-0.374	0.354	0.048	0.598
E	G	sll0416	267	0.474	37.296	-1.591	0.66	0.049	0.291
E	V	sll0416	268	0.306	47.048	-0.345	0.802	0.014	0.185
B	L	sll0416	269	0.162	29.662	-0.223	0.831	0.044	0.125
B	N	sll0416	270	0.235	34.419	-0.202	0.831	0.044	0.125
E	V	sll0416	271	0.3	46.156	0.319	0.779	0.1	0.12
B	A	sll0416	272	0.208	22.9	0.354	0.701	0.107	0.192
B	A	sll0416	273	0.129	14.249	0.098	0.605	0.105	0.29
B	I	sll0416	274	0.121	22.311	-0.975	0.538	0.173	0.289
E	K	sll0416	275	0.504	103.714	0.364	0.428	0.171	0.402
E	A	sll0416	276	0.333	36.664	0.098	0.386	0.097	0.517
E	P	sll0416	277	0.381	54.135	-0.474	0.278	0.093	0.628
B	A	sll0416	278	0.257	28.332	-1.163	0.278	0.093	0.628
B	F	sll0416	279	0.144	28.8	-0.221	0.307	0.165	0.527
E	G	sll0416	280	0.342	26.876	-0.187	0.307	0.165	0.527
E	D	sll0416	281	0.408	58.793	-0.757	0.386	0.097	0.517
B	R	sll0416	282	0.219	50.105	0.38	0.278	0.093	0.628
E	R	sll0416	283	0.302	69.227	-0.03	0.268	0.043	0.689
E	K	sll0416	284	0.442	90.899	0.665	0.717	0.014	0.269
E	A	sll0416	285	0.542	59.75	0.365	0.717	0.014	0.269
B	V	sll0416	286	0.221	33.983	0.41	0.782	0.003	0.216
B	L	sll0416	287	0.044	8.038	-0.618	0.858	0.002	0.139
E	Q	sll0416	288	0.444	79.298	1.296	0.923	0.002	0.076
E	D	sll0416	289	0.371	53.504	0.814	0.858	0.002	0.139
B	I	sll0416	290	0.057	10.527	1.102	0.923	0.002	0.076
B	A	sll0416	291	0.098	10.833	-0.467	0.938	0.007	0.055
E	I	sll0416	292	0.403	74.518	0.9	0.879	0.01	0.111
B	L	sll0416	293	0.191	34.954	0.411	0.879	0.01	0.111
B	T	sll0416	294	0.079	10.985	-0.23	0.522	0.016	0.462
E	G	sll0416	295	0.429	33.747	-0.255	0.018	0.019	0.964
B	G	sll0416	296	0.064	5.013	-1.896	0.005	0.015	0.979
E	S	sll0416	297	0.411	48.134	0.748	0.022	0.552	0.426
B	V	sll0416	298	0.119	18.229	0.001	0.002	0.816	0.182
B	I	sll0416	299	0.116	21.405	0.185	0.003	0.718	0.279
B	S	sll0416	300	0.24	28.151	-0.236	0.021	0.451	0.528
E	E	sll0416	301	0.525	91.63	-0.154	0.113	0.087	0.8
E	D	sll0416	302	0.472	67.972	-1.592	0.257	0.016	0.727
B	I	sll0416	303	0.28	51.818	-1.403	0.339	0.016	0.645
E	G	sll0416	304	0.565	44.481	-1.457	0.339	0.016	0.645
E	L	sll0416	305	0.348	63.81	-0.245	0.257	0.016	0.727
E	S	sll0416	306	0.47	55.096	0.337	0.184	0.043	0.773
B	L	sll0416	307	0.158	28.93	-0.732	0.113	0.043	0.844
E	D	sll0416	308	0.634	91.287	-0.656	0.113	0.043	0.844
E	T	sll0416	309	0.55	76.299	-0.391	0.113	0.043	0.844
B	V	sll0416	310	0.17	26.16	-1.136	0.113	0.043	0.844
E	S	sll0416	311	0.452	52.928	0.116	0.115	0.016	0.868
E	L	sll0416	312	0.379	69.34	-0.566	0.339	0.016	0.645
E	D	sll0416	313	0.668	96.216	-0.233	0.257	0.016	0.727
E	Q	sll0416	314	0.269	48.115	0.285	0.268	0.043	0.689
B	L	sll0416	315	0.125	22.961	-0.196	0.113	0.087	0.8
B	G	sll0416	316	0.108	8.515	-2.084	0.022	0.359	0.619
E	Q	sll0416	317	0.376	67.118	1.271	0.004	0.616	0.381
B	A	sll0416	318	0.034	3.802	-1.088	0.002	0.816	0.182
E	V	sll0416	319	0.342	52.519	-0.076	0.002	0.816	0.182
E	K	sll0416	320	0.381	78.454	0.954	0.001	0.959	0.04
B	A	sll0416	321	0.075	8.232	-0.007	0.001	0.959	0.04
E	T	sll0416	322	0.301	41.818	0.824	0.001	0.959	0.04
B	L	sll0416	323	0.153	28.106	-0.497	0.001	0.959	0.04
E	E	sll0416	324	0.339	59.188	-0.138	0.004	0.616	0.381
E	K	sll0416	325	0.573	117.846	-0.186	0.004	0.197	0.799
E	D	sll0416	326	0.513	73.952	-0.8	0.019	0.141	0.84
E	N	sll0416	327	0.523	76.626	0.162	0.021	0.279	0.699
B	T	sll0416	328	0.16	22.247	-0.099	0.021	0.756	0.223
B	I	sll0416	329	0.145	26.899	0.237	0.011	0.918	0.071
B	L	sll0416	330	0.143	26.183	0.19	0.011	0.918	0.071
B	V	sll0416	331	0.099	15.278	-0.589	0.011	0.918	0.071
E	A	sll0416	332	0.295	32.531	-0.741	0.023	0.655	0.322
B	G	sll0416	333	0.296	23.303	-1.746	0.021	0.279	0.699
E	A	sll0416	334	0.368	40.598	-1.341	0.019	0.141	0.84
E	D	sll0416	335	0.62	89.328	-1.217	0.018	0.047	0.935
E	K	sll0416	336	0.45	92.544	-0.859	0.113	0.043	0.844
E	R	sll0416	337	0.555	127.141	-1.129	0.184	0.043	0.773
E	A	sll0416	338	0.506	55.728	-0.592	0.354	0.048	0.598
E	S	sll0416	339	0.297	34.82	-0.084	0.66	0.049	0.291
E	A	sll0416	340	0.501	55.188	-0.57	0.717	0.014	0.269
E	G	sll0416	341	0.413	32.472	0.529	0.802	0.014	0.185
B	V	sll0416	342	0.065	10.037	-1.327	0.879	0.01	0.111
E	K	sll0416	343	0.435	89.459	0.605	0.938	0.007	0.055
E	E	sll0416	344	0.563	98.321	0.182	0.97	0.001	0.03
B	R	sll0416	345	0.251	57.365	0.222	0.97	0.001	0.03
B	I	sll0416	346	0.077	14.245	-0.391	0.97	0.001	0.03
E	E	sll0416	347	0.573	100.103	0.826	0.97	0.001	0.03
E	Q	sll0416	348	0.439	78.37	0.653	0.97	0.001	0.03
B	L	sll0416	349	0.045	8.258	-0.059	0.97	0.001	0.03
E	R	sll0416	350	0.324	74.219	0.355	0.923	0.002	0.076
E	K	sll0416	351	0.603	124.037	0.773	0.923	0.002	0.076
B	E	sll0416	352	0.241	42.173	-0.144	0.938	0.007	0.055
B	Y	sll0416	353	0.147	31.328	0.159	0.879	0.01	0.111
E	A	sll0416	354	0.556	61.293	-0.381	0.717	0.014	0.269
E	A	sll0416	355	0.562	61.987	-0.8	0.66	0.049	0.291
B	S	sll0416	356	0.243	28.515	-1.17	0.354	0.048	0.598
E	D	sll0416	357	0.49	70.58	-1.611	0.191	0.086	0.723
E	S	sll0416	358	0.361	42.368	-0.702	0.118	0.15	0.732
E	D	sll0416	359	0.551	79.414	-1.673	0.118	0.15	0.732
E	Y	sll0416	360	0.377	80.501	-1.165	0.125	0.227	0.648
E	D	sll0416	361	0.497	71.618	-1.056	0.135	0.317	0.548
E	K	sll0416	362	0.448	92.215	-0.057	0.135	0.317	0.548
E	E	sll0416	363	0.467	81.55	-0.291	0.148	0.418	0.435
E	K	sll0416	364	0.311	63.993	0.872	0.169	0.612	0.219
B	I	sll0416	365	0.136	25.216	0.686	0.085	0.775	0.14
B	Q	sll0416	366	0.264	47.168	-0.177	0.072	0.855	0.073
E	E	sll0416	367	0.332	57.948	-1.212	0.085	0.775	0.14
E	R	sll0416	368	0.36	82.325	-1.003	0.023	0.655	0.322
B	I	sll0416	369	0.278	51.393	-0.793	0.022	0.552	0.426
B	A	sll0416	370	0.227	25.048	-1.672	0.022	0.359	0.619
E	K	sll0416	371	0.537	110.461	-1.022	0.021	0.279	0.699
E	L	sll0416	372	0.375	68.681	-1.755	0.019	0.141	0.84
E	A	sll0416	373	0.473	52.169	-1.345	0.018	0.019	0.964
E	G	sll0416	374	0.468	36.816	-1.345	0.005	0.015	0.979
B	G	sll0416	375	0.242	19.061	-0.264	0.004	0.197	0.799
B	V	sll0416	376	0.1	15.37	0.205	0.002	0.816	0.182
B	A	sll0416	377	0.025	2.722	-0.281	0.001	0.959	0.04
B	V	sll0416	378	0.103	15.893	0.845	0.001	0.959	0.04
B	I	sll0416	379	0.016	3.016	1.509	0	0.983	0.017
B	K	sll0416	380	0.109	22.504	0.574	0.001	0.959	0.04
B	V	sll0416	381	0.029	4.473	0.271	0.002	0.816	0.182
B	G	sll0416	382	0.191	15.047	-0.512	0.005	0.336	0.66
B	A	sll0416	383	0.131	14.491	-2.429	0.004	0.138	0.858
B	A	sll0416	384	0.228	25.148	-2.21	0.018	0.019	0.964
B	T	sll0416	385	0.176	24.425	-1.312	0.058	0.017	0.925
E	E	sll0416	386	0.407	71.19	-0.128	0.6	0.003	0.397
E	T	sll0416	387	0.397	55.05	-0.284	0.622	0.015	0.363
B	E	sll0416	388	0.185	32.372	-0.048	0.802	0.014	0.185
B	L	sll0416	389	0.23	42.095	0.05	0.923	0.002	0.076
E	K	sll0416	390	0.529	108.877	0.955	0.97	0.001	0.03
B	D	sll0416	391	0.253	36.428	-0.119	0.97	0.001	0.03
B	R	sll0416	392	0.127	29.152	0.718	0.97	0.001	0.03
E	K	sll0416	393	0.291	59.756	1.075	0.97	0.001	0.03
E	L	sll0416	394	0.375	68.699	0.945	0.97	0.001	0.03
B	R	sll0416	395	0.049	11.198	0.83	0.923	0.002	0.076
B	I	sll0416	396	0.026	4.828	0.541	0.923	0.002	0.076
E	E	sll0416	397	0.323	56.428	0.674	0.97	0.001	0.03
B	D	sll0416	398	0.137	19.785	-0.007	0.97	0.001	0.03
B	A	sll0416	399	0.015	1.642	1.045	0.97	0.001	0.03
B	L	sll0416	400	0.046	8.386	-0.321	0.988	0	0.012
B	N	sll0416	401	0.246	35.97	0.8	0.988	0	0.012
B	A	sll0416	402	0.03	3.262	0.403	0.988	0	0.012
B	T	sll0416	403	0.023	3.148	0.735	0.988	0	0.012
B	K	sll0416	404	0.232	47.722	0.916	0.97	0.001	0.03
E	A	sll0416	405	0.248	27.33	0.123	0.97	0.001	0.03
B	A	sll0416	406	0.046	5.069	-0.121	0.923	0.002	0.076
B	V	sll0416	407	0.131	20.181	0.031	0.879	0.01	0.111
E	E	sll0416	408	0.536	93.622	0.927	0.622	0.015	0.363
E	E	sll0416	409	0.575	100.4	-0.248	0.053	0.005	0.942
E	G	sll0416	410	0.36	28.301	-0.829	0.005	0.015	0.979
B	I	sll0416	411	0.077	14.3	-0.569	0.004	0.197	0.799
B	V	sll0416	412	0.087	13.326	-0.47	0.004	0.42	0.576
B	P	sll0416	413	0.158	22.434	-0.54	0.004	0.42	0.576
B	G	sll0416	414	0.176	13.875	-2.903	0.004	0.085	0.91
B	G	sll0416	415	0.182	14.316	-2.774	0.058	0.017	0.925
B	G	sll0416	416	0.243	19.108	-2.007	0.181	0.016	0.803
B	T	sll0416	417	0.098	13.579	-0.441	0.717	0.014	0.269
B	T	sll0416	418	0.058	8.003	-0.587	0.923	0.002	0.076
B	L	sll0416	419	0.083	15.271	0.259	0.97	0.001	0.03
B	I	sll0416	420	0.107	19.814	-0.625	0.97	0.001	0.03
B	R	sll0416	421	0.171	39.136	0.07	0.97	0.001	0.03
B	L	sll0416	422	0.026	4.816	-0.339	0.97	0.001	0.03
B	A	sll0416	423	0.077	8.496	-0.102	0.97	0.001	0.03
E	G	sll0416	424	0.416	32.755	1.127	0.97	0.001	0.03
B	K	sll0416	425	0.212	43.588	0.896	0.97	0.001	0.03
B	I	sll0416	426	0.028	5.143	0.152	0.97	0.001	0.03
E	E	sll0416	427	0.378	66.089	1.038	0.97	0.001	0.03
E	S	sll0416	428	0.624	73.145	1.195	0.97	0.001	0.03
B	F	sll0416	429	0.153	30.627	0.832	0.923	0.002	0.076
B	K	sll0416	430	0.098	20.179	-1.254	0.858	0.002	0.139
E	A	sll0416	431	0.632	69.602	0.44	0.782	0.003	0.216
E	Q	sll0416	432	0.686	122.573	0.67	0.694	0.003	0.303
B	L	sll0416	433	0.229	41.967	-1.304	0.406	0.004	0.59
E	S	sll0416	434	0.48	56.221	-0.994	0.176	0.004	0.82
E	N	sll0416	435	0.635	92.949	-0.954	0.176	0.004	0.82
E	D	sll0416	436	0.466	67.107	-0.704	0.6	0.003	0.397
E	E	sll0416	437	0.339	59.153	-0.893	0.782	0.003	0.216
B	E	sll0416	438	0.153	26.799	-0.418	0.879	0.01	0.111
E	R	sll0416	439	0.355	81.364	0.671	0.938	0.007	0.055
B	V	sll0416	440	0.136	20.872	1.383	0.975	0.003	0.022
B	A	sll0416	441	0.021	2.303	0.378	0.97	0.001	0.03
B	A	sll0416	442	0.036	3.956	0.267	0.97	0.001	0.03
E	D	sll0416	443	0.348	50.118	1.398	0.988	0	0.012
B	I	sll0416	444	0.043	7.918	0.834	0.988	0	0.012
B	I	sll0416	445	0.019	3.589	1.296	0.988	0	0.012
B	A	sll0416	446	0.093	10.293	0.816	0.988	0	0.012
E	K	sll0416	447	0.406	83.555	1.592	0.988	0	0.012
B	A	sll0416	448	0.024	2.612	0.717	0.988	0	0.012
B	L	sll0416	449	0.02	3.699	0.922	0.97	0.001	0.03
B	E	sll0416	450	0.22	38.434	0.6	0.97	0.001	0.03
B	A	sll0416	451	0.212	23.384	0.725	0.923	0.002	0.076
B	P	sll0416	452	0.046	6.57	0.867	0.923	0.002	0.076
B	L	sll0416	453	0.026	4.687	0.161	0.97	0.001	0.03
E	H	sll0416	454	0.3	54.625	0.893	0.97	0.001	0.03
B	Q	sll0416	455	0.152	27.129	1.064	0.988	0	0.012
B	L	sll0416	456	0.028	5.054	0.658	0.97	0.001	0.03
B	A	sll0416	457	0.049	5.444	-0.207	0.975	0.003	0.022
E	S	sll0416	458	0.522	61.12	0.851	0.938	0.007	0.055
B	N	sll0416	459	0.165	24.112	-1.717	0.782	0.003	0.216
B	A	sll0416	460	0.114	12.552	-0.152	0.246	0.004	0.75
E	G	sll0416	461	0.406	31.968	-0.873	0.016	0.005	0.979
B	V	sll0416	462	0.254	39.04	0.436	0.016	0.005	0.979
E	E	sll0416	463	0.52	90.861	-0.202	0.016	0.005	0.979
B	G	sll0416	464	0.104	8.193	-0.756	0.858	0.002	0.139
E	S	sll0416	465	0.321	37.645	-0.281	0.923	0.002	0.076
E	V	sll0416	466	0.416	63.893	0.942	0.975	0.003	0.022
B	I	sll0416	467	0.067	12.377	0.961	0.975	0.003	0.022
B	V	sll0416	468	0.042	6.502	0.131	0.975	0.003	0.022
E	E	sll0416	469	0.34	59.468	1.163	0.975	0.003	0.022
E	K	sll0416	470	0.392	80.573	1.928	0.975	0.003	0.022
B	V	sll0416	471	0.037	5.702	-0.221	0.938	0.007	0.055
E	K	sll0416	472	0.335	68.951	0.698	0.938	0.007	0.055
E	E	sll0416	473	0.702	122.587	0.219	0.802	0.014	0.185
E	A	sll0416	474	0.509	56.037	-0.295	0.406	0.004	0.59
E	T	sll0416	475	0.46	63.857	-0.549	0.053	0.005	0.942
E	G	sll0416	476	0.542	42.655	-0.341	0.018	0.019	0.964
E	N	sll0416	477	0.288	42.236	-0.78	0.004	0.138	0.858
B	Q	sll0416	478	0.108	19.325	0.437	0.004	0.514	0.481
B	G	sll0416	479	0.028	2.196	-2.181	0.004	0.514	0.481
B	Y	sll0416	480	0.054	11.561	0.811	0.002	0.816	0.182
B	N	sll0416	481	0.057	8.286	-2.265	0.003	0.718	0.279
B	V	sll0416	482	0.027	4.088	-0.197	0.022	0.552	0.426
E	I	sll0416	483	0.29	53.705	0.086	0.022	0.552	0.426
E	T	sll0416	484	0.482	66.881	-0.416	0.021	0.279	0.699
E	G	sll0416	485	0.343	27.026	-0.057	0.019	0.141	0.84
E	K	sll0416	486	0.411	84.481	0.059	0.022	0.359	0.619
B	I	sll0416	487	0.147	27.121	-0.482	0.074	0.484	0.442
B	E	sll0416	488	0.253	44.234	0.123	0.148	0.418	0.435
B	D	sll0416	489	0.181	26.024	-0.889	0.199	0.152	0.649
B	L	sll0416	490	0.074	13.531	-0.767	0.386	0.097	0.517
E	I	sll0416	491	0.319	59.089	0.495	0.502	0.102	0.396
E	A	sll0416	492	0.533	58.748	-0.207	0.561	0.047	0.393
E	A	sll0416	493	0.307	33.864	0.577	0.354	0.048	0.598
E	G	sll0416	494	0.301	23.689	-0.423	0.184	0.043	0.773
B	I	sll0416	495	0.062	11.451	0.284	0.199	0.152	0.649
B	I	sll0416	496	0.093	17.149	0.75	0.307	0.165	0.527
B	D	sll0416	497	0.165	23.733	0.222	0.428	0.171	0.402
B	P	sll0416	498	0.079	11.238	-0.381	0.66	0.049	0.291
B	A	sll0416	499	0.15	16.541	-0.174	0.938	0.007	0.055
E	K	sll0416	500	0.293	60.291	0.838	0.97	0.001	0.03
B	V	sll0416	501	0.053	8.177	0.556	0.97	0.001	0.03
B	V	sll0416	502	0.058	8.838	0.657	0.97	0.001	0.03
B	R	sll0416	503	0.178	40.808	0.87	0.988	0	0.012
E	S	sll0416	504	0.251	29.441	1.032	0.988	0	0.012
B	A	sll0416	505	0.023	2.491	0.794	0.988	0	0.012
B	L	sll0416	506	0.029	5.328	0.556	0.988	0	0.012
E	Q	sll0416	507	0.33	58.992	1.285	0.97	0.001	0.03
B	N	sll0416	508	0.141	20.584	-0.117	0.97	0.001	0.03
B	A	sll0416	509	0.021	2.336	0.813	0.988	0	0.012
B	A	sll0416	510	0.059	6.491	-0.328	0.988	0	0.012
B	S	sll0416	511	0.274	32.101	-0.094	0.988	0	0.012
B	I	sll0416	512	0.038	6.993	0.209	0.988	0	0.012
B	A	sll0416	513	0.021	2.292	0.755	0.988	0	0.012
B	G	sll0416	514	0.152	11.962	-0.078	0.988	0	0.012
B	M	sll0416	515	0.11	22.051	-0.024	0.97	0.001	0.03
B	V	sll0416	516	0.033	5.057	0.039	0.97	0.001	0.03
B	L	sll0416	517	0.07	12.762	0.056	0.938	0.007	0.055
E	T	sll0416	518	0.276	38.267	1.185	0.879	0.01	0.111
B	T	sll0416	519	0.031	4.341	0.191	0.938	0.007	0.055
B	E	sll0416	520	0.138	24.178	0.307	0.923	0.002	0.076
B	A	sll0416	521	0.243	26.757	-0.005	0.938	0.007	0.055
B	L	sll0416	522	0.058	10.638	0.93	0.95	0.028	0.022
B	V	sll0416	523	0.046	7.024	0.662	0.831	0.044	0.125
E	V	sll0416	524	0.372	57.192	1.18	0.701	0.107	0.192
E	E	sll0416	525	0.512	89.516	0.185	0.455	0.046	0.498
E	K	sll0416	526	0.323	66.441	1.283	0.184	0.043	0.773
E	P	sll0416	527	0.498	70.666	0.096	0.184	0.043	0.773
E	E	sll0416	528	0.627	109.502	0.845	0.113	0.043	0.844
E	P	sll0416	529	0.692	98.266	0.786	0.115	0.016	0.868
E	A	sll0416	530	0.642	70.737	-0.19	0.058	0.017	0.925
E	A	sll0416	531	0.669	73.713	-0.061	0.058	0.017	0.925
E	P	sll0416	532	0.578	82.018	-1.018	0.018	0.019	0.964
E	A	sll0416	533	0.717	78.98	0.234	0.058	0.017	0.925
E	M	sll0416	534	0.563	112.616	-1.488	0.018	0.019	0.964
E	P	sll0416	535	0.33	46.799	-1.711	0.016	0.005	0.979
E	D	sll0416	536	0.808	116.39	-0.13	0.016	0.005	0.979
E	M	sll0416	537	0.486	97.329	-2.004	0.003	0.003	0.994
E	G	sll0416	538	0.579	45.567	-2.127	0.003	0.003	0.994
E	G	sll0416	539	0.55	43.261	-2.374	0.003	0.003	0.994
E	M	sll0416	540	0.361	72.336	-2.033	0.018	0.019	0.964
E	G	sll0416	541	0.534	42.018	-1.784	0.018	0.019	0.964
E	G	sll0416	542	0.495	38.964	-1.25	0.018	0.019	0.964
E	M	sll0416	543	0.325	64.952	-1.493	0.018	0.019	0.964
E	G	sll0416	544	0.651	51.226	-1.14	0.018	0.019	0.964
E	G	sll0416	545	0.34	26.766	-1.992	0.003	0.003	0.994
E	M	sll0416	546	0.417	83.422	-1.467	0.016	0.005	0.979
E	G	sll0416	547	0.575	45.237	-1.822	0.003	0.003	0.994
E	G	sll0416	548	0.577	45.371	-1.901	0.018	0.019	0.964
E	M	sll0416	549	0.288	57.689	-1.583	0.018	0.047	0.935
E	G	sll0416	550	0.661	52.013	-1.332	0.018	0.047	0.935
E	M	sll0416	551	0.47	94.007	-0.315	0.018	0.019	0.964
E	M	sll0416	552	0.676	135.188	-2.194	0.003	0.003	0.994
E	M	sll0427	1	0.685	137.129	-0.822	0.003	0.003	0.994
E	R	sll0427	2	0.472	108.111	0.231	0.181	0.016	0.803
B	F	sll0427	3	0.232	46.603	-0.819	0.43	0.016	0.555
E	R	sll0427	4	0.354	80.952	0.513	0.802	0.014	0.185
B	P	sll0427	5	0.256	36.383	-0.581	0.923	0.002	0.076
B	S	sll0427	6	0.12	14.041	0.386	0.938	0.007	0.055
B	I	sll0427	7	0.065	12.099	0.692	0.97	0.001	0.03
B	V	sll0427	8	0.094	14.371	-0.046	0.988	0	0.012
B	A	sll0427	9	0.116	12.827	-0.175	0.988	0	0.012
B	L	sll0427	10	0.099	18.127	0.807	0.988	0	0.012
B	L	sll0427	11	0.098	17.871	0.524	0.97	0.001	0.03
B	S	sll0427	12	0.112	13.173	-0.762	0.97	0.001	0.03
B	V	sll0427	13	0.121	18.582	0.29	0.97	0.001	0.03
B	C	sll0427	14	0.054	7.61	0.07	0.923	0.002	0.076
B	F	sll0427	15	0.101	20.21	0.439	0.938	0.007	0.055
B	G	sll0427	16	0.129	10.137	-0.624	0.802	0.014	0.185
B	L	sll0427	17	0.118	21.606	-0.044	0.717	0.014	0.269
B	L	sll0427	18	0.15	27.538	-0.726	0.43	0.016	0.555
B	T	sll0427	19	0.219	30.348	-1.354	0.268	0.043	0.689
B	F	sll0427	20	0.157	31.41	-0.783	0.184	0.043	0.773
B	L	sll0427	21	0.199	36.419	-0.007	0.113	0.043	0.844
B	Y	sll0427	22	0.328	70.136	-1.854	0.113	0.043	0.844
E	S	sll0427	23	0.465	54.451	-1.709	0.184	0.043	0.773
E	G	sll0427	24	0.338	26.64	-1.051	0.184	0.043	0.773
E	S	sll0427	25	0.424	49.693	-1.061	0.268	0.043	0.689
B	A	sll0427	26	0.292	32.134	-0.939	0.278	0.093	0.628
E	F	sll0427	27	0.424	85.057	-0.7	0.278	0.093	0.628
E	A	sll0427	28	0.407	44.807	-1.032	0.191	0.086	0.723
E	V	sll0427	29	0.437	67.09	-0.356	0.199	0.152	0.649
E	D	sll0427	30	0.407	58.678	0.037	0.118	0.15	0.732
E	K	sll0427	31	0.443	91.125	-0.045	0.125	0.227	0.648
E	S	sll0427	32	0.498	58.389	-0.73	0.125	0.227	0.648
E	Q	sll0427	33	0.514	91.729	0.386	0.064	0.216	0.721
B	L	sll0427	34	0.066	12.103	-0.265	0.069	0.386	0.545
E	T	sll0427	35	0.352	48.85	1.092	0.074	0.484	0.442
B	Y	sll0427	36	0.185	39.62	-0.619	0.074	0.484	0.442
E	D	sll0427	37	0.462	66.632	-0.793	0.148	0.418	0.435
E	D	sll0427	38	0.442	63.663	-0.312	0.148	0.418	0.435
B	I	sll0427	39	0.147	27.251	-0.531	0.148	0.418	0.435
E	V	sll0427	40	0.437	67.121	0.37	0.069	0.386	0.545
E	N	sll0427	41	0.444	65.002	-1.795	0.066	0.296	0.638
B	T	sll0427	42	0.296	41.125	0.026	0.066	0.296	0.638
B	G	sll0427	43	0.273	21.454	-1.903	0.066	0.296	0.638
E	L	sll0427	44	0.301	55.076	0.506	0.022	0.359	0.619
B	A	sll0427	45	0.168	18.547	-1.582	0.022	0.359	0.619
B	N	sll0427	46	0.328	47.99	-1.075	0.021	0.279	0.699
E	V	sll0427	47	0.554	85.15	1.406	0.021	0.279	0.699
B	C	sll0427	48	0.055	7.68	0.606	0.019	0.141	0.84
E	P	sll0427	49	0.354	50.19	0.348	0.019	0.141	0.84
E	E	sll0427	50	0.612	106.986	0.495	0.02	0.205	0.775
B	I	sll0427	51	0.152	28.101	1.256	0.02	0.205	0.775
E	S	sll0427	52	0.563	66.019	0.043	0.018	0.088	0.893
E	S	sll0427	53	0.738	86.494	-0.417	0.018	0.047	0.935
E	F	sll0427	54	0.508	101.915	-2.194	0.018	0.047	0.935
E	T	sll0427	55	0.33	45.743	-1.732	0.018	0.088	0.893
E	R	sll0427	56	0.591	135.339	-0.442	0.02	0.205	0.775
B	G	sll0427	57	0.238	18.746	-1.707	0.021	0.279	0.699
E	T	sll0427	58	0.499	69.17	-0.314	0.022	0.552	0.426
B	I	sll0427	59	0.196	36.353	0.111	0.021	0.756	0.223
E	E	sll0427	60	0.546	95.351	-0.074	0.021	0.756	0.223
B	V	sll0427	61	0.083	12.742	-0.72	0.022	0.552	0.426
E	E	sll0427	62	0.563	98.321	0.906	0.004	0.197	0.799
E	P	sll0427	63	0.589	83.537	-0.452	0.018	0.088	0.893
E	N	sll0427	64	0.585	85.615	-1.842	0.018	0.019	0.964
E	T	sll0427	65	0.593	82.291	-0.741	0.053	0.043	0.903
E	K	sll0427	66	0.561	115.48	0.76	0.069	0.386	0.545
B	Y	sll0427	67	0.183	39.193	0.821	0.021	0.756	0.223
E	F	sll0427	68	0.412	82.729	1.311	0.018	0.846	0.136
B	V	sll0427	69	0.061	9.406	0.081	0.018	0.846	0.136
E	S	sll0427	70	0.316	36.988	0.476	0.079	0.592	0.329
E	D	sll0427	71	0.378	54.455	-0.375	0.069	0.386	0.545
B	F	sll0427	72	0.096	19.287	0.603	0.074	0.484	0.442
B	C	sll0427	73	0.044	6.164	-0.658	0.021	0.451	0.528
B	M	sll0427	74	0.105	20.95	-0.117	0.021	0.451	0.528
E	E	sll0427	75	0.295	51.571	0.946	0.02	0.205	0.775
B	P	sll0427	76	0.205	29.019	0.125	0.02	0.205	0.775
E	Q	sll0427	77	0.377	67.421	0.214	0.022	0.552	0.426
E	E	sll0427	78	0.442	77.235	0.407	0.018	0.846	0.136
B	Y	sll0427	79	0.12	25.708	0.91	0.011	0.918	0.071
B	F	sll0427	80	0.219	43.913	0.892	0.011	0.918	0.071
B	V	sll0427	81	0.099	15.278	0.491	0.011	0.918	0.071
E	K	sll0427	82	0.407	83.782	0.852	0.018	0.846	0.136
B	E	sll0427	83	0.26	45.37	-0.232	0.023	0.655	0.322
E	E	sll0427	84	0.374	65.268	0.158	0.022	0.552	0.426
E	P	sll0427	85	0.428	60.79	-0.446	0.022	0.359	0.619
E	V	sll0427	86	0.439	67.536	-1.019	0.02	0.205	0.775
E	N	sll0427	87	0.49	71.677	-0.99	0.019	0.141	0.84
E	K	sll0427	88	0.591	121.61	-0.32	0.052	0.084	0.864
E	R	sll0427	89	0.65	148.804	-1.151	0.018	0.047	0.935
E	Q	sll0427	90	0.527	94.033	-0.571	0.053	0.043	0.903
E	K	sll0427	91	0.558	114.863	-0.181	0.053	0.043	0.903
E	A	sll0427	92	0.497	54.813	-0.287	0.052	0.084	0.864
E	E	sll0427	93	0.416	72.71	0.157	0.056	0.142	0.802
B	Y	sll0427	94	0.164	34.94	-0.573	0.069	0.386	0.545
E	V	sll0427	95	0.253	38.932	0.447	0.074	0.484	0.442
E	K	sll0427	96	0.615	126.464	0.487	0.069	0.386	0.545
B	G	sll0427	97	0.12	9.475	-0.405	0.066	0.296	0.638
E	K	sll0427	98	0.321	66.133	0.52	0.079	0.592	0.329
B	V	sll0427	99	0.173	26.636	0.221	0.087	0.683	0.23
B	L	sll0427	100	0.112	20.507	0.455	0.087	0.683	0.23
B	T	sll0427	101	0.131	18.197	-0.435	0.079	0.592	0.329
B	R	sll0427	102	0.196	44.998	-0.93	0.074	0.484	0.442
B	Q	sll0427	103	0.309	55.17	-1.033	0.074	0.484	0.442
B	T	sll0427	104	0.31	42.942	-1.004	0.074	0.484	0.442
B	T	sll0427	105	0.218	30.292	-0.066	0.021	0.451	0.528
E	S	sll0427	106	0.376	44.091	-0.205	0.021	0.451	0.528
B	L	sll0427	107	0.182	33.361	-0.342	0.066	0.296	0.638
E	E	sll0427	108	0.526	91.927	-0.961	0.02	0.205	0.775
E	Q	sll0427	109	0.499	89.211	-0.505	0.022	0.359	0.619
B	I	sll0427	110	0.154	28.527	-0.48	0.021	0.756	0.223
E	R	sll0427	111	0.545	124.736	-0.334	0.002	0.816	0.182
B	G	sll0427	112	0.126	9.932	-1.245	0.002	0.816	0.182
E	S	sll0427	113	0.488	57.17	0.171	0.002	0.816	0.182
B	I	sll0427	114	0.105	19.388	-0.434	0.002	0.816	0.182
E	A	sll0427	115	0.503	55.475	-0.013	0.002	0.816	0.182
B	V	sll0427	116	0.213	32.738	-0.977	0.004	0.616	0.381
E	G	sll0427	117	0.455	35.816	-1.367	0.005	0.262	0.733
E	A	sll0427	118	0.652	71.828	-2.138	0.018	0.088	0.893
E	D	sll0427	119	0.745	107.326	-1.551	0.018	0.047	0.935
E	G	sll0427	120	0.365	28.725	-1.761	0.018	0.047	0.935
E	T	sll0427	121	0.433	60.113	-0.179	0.005	0.262	0.733
B	L	sll0427	122	0.199	36.492	-0.049	0.004	0.616	0.381
E	T	sll0427	123	0.417	57.782	0.646	0.002	0.816	0.182
B	F	sll0427	124	0.109	21.836	-0.169	0.011	0.918	0.071
E	K	sll0427	125	0.472	97.132	0.983	0.011	0.918	0.071
E	E	sll0427	126	0.343	59.905	-0.384	0.018	0.846	0.136
E	K	sll0427	127	0.523	107.602	0.463	0.023	0.655	0.322
E	D	sll0427	128	0.497	71.56	-1.058	0.02	0.205	0.775
E	G	sll0427	129	0.36	28.301	-1.498	0.018	0.088	0.893
B	I	sll0427	130	0.207	38.314	0.207	0.021	0.279	0.699
B	D	sll0427	131	0.285	41.054	-0.241	0.021	0.451	0.528
B	F	sll0427	132	0.171	34.32	0.763	0.023	0.655	0.322
B	Q	sll0427	133	0.168	30.058	-0.203	0.023	0.655	0.322
B	P	sll0427	134	0.209	29.629	0.129	0.023	0.655	0.322
B	I	sll0427	135	0.053	9.861	0.057	0.018	0.846	0.136
B	T	sll0427	136	0.148	20.486	0.706	0.018	0.846	0.136
B	V	sll0427	137	0.049	7.593	0.124	0.018	0.846	0.136
B	L	sll0427	138	0.257	47.13	0.355	0.021	0.756	0.223
B	L	sll0427	139	0.108	19.72	0.406	0.022	0.359	0.619
E	P	sll0427	140	0.396	56.235	0.074	0.018	0.088	0.893
E	G	sll0427	141	0.592	46.606	-1.719	0.005	0.015	0.979
E	G	sll0427	142	0.358	28.167	-1.687	0.018	0.047	0.935
E	E	sll0427	143	0.388	67.836	-0.972	0.021	0.279	0.699
E	E	sll0427	144	0.396	69.146	0.249	0.022	0.552	0.426
B	V	sll0427	145	0.1	15.416	1.119	0.021	0.451	0.528
B	P	sll0427	146	0.122	17.283	0.37	0.021	0.451	0.528
B	F	sll0427	147	0.054	10.838	-0.071	0.023	0.655	0.322
B	F	sll0427	148	0.064	12.825	-0.179	0.021	0.756	0.223
B	F	sll0427	149	0.043	8.57	0.193	0.021	0.756	0.223
B	T	sll0427	150	0.103	14.258	-0.399	0.021	0.756	0.223
B	V	sll0427	151	0.052	7.931	0.358	0.087	0.683	0.23
E	K	sll0427	152	0.326	66.996	0.493	0.135	0.317	0.548
E	N	sll0427	153	0.468	68.501	-0.4	0.118	0.15	0.732
B	F	sll0427	154	0.168	33.617	-0.313	0.199	0.152	0.649
E	T	sll0427	155	0.278	38.489	-0.532	0.231	0.33	0.439
B	G	sll0427	156	0.26	20.446	-1.54	0.135	0.317	0.548
E	T	sll0427	157	0.497	68.989	-0.029	0.148	0.418	0.435
B	T	sll0427	158	0.242	33.538	-1.581	0.064	0.216	0.721
E	E	sll0427	159	0.558	97.552	-0.579	0.052	0.084	0.864
E	P	sll0427	160	0.497	70.468	-0.986	0.018	0.047	0.935
E	G	sll0427	161	0.547	43.041	-1.844	0.018	0.047	0.935
E	F	sll0427	162	0.454	91.078	-1.823	0.018	0.047	0.935
E	T	sll0427	163	0.491	68.06	-1.312	0.019	0.141	0.84
E	S	sll0427	164	0.357	41.84	-1.68	0.021	0.279	0.699
B	I	sll0427	165	0.172	31.801	-1.523	0.022	0.359	0.619
E	N	sll0427	166	0.379	55.427	-0.301	0.021	0.279	0.699
E	S	sll0427	167	0.362	42.473	-0.695	0.019	0.141	0.84
E	S	sll0427	168	0.352	41.231	-1.905	0.018	0.088	0.893
E	T	sll0427	169	0.377	52.248	-1.104	0.019	0.141	0.84
E	D	sll0427	170	0.546	78.679	-0.947	0.02	0.205	0.775
B	F	sll0427	171	0.149	29.824	-0.726	0.02	0.205	0.775
E	V	sll0427	172	0.452	69.534	-0.852	0.021	0.279	0.699
B	G	sll0427	173	0.199	15.677	-1.502	0.004	0.42	0.576
E	D	sll0427	174	0.551	79.428	0.07	0.004	0.514	0.481
B	F	sll0427	175	0.178	35.684	-0.453	0.023	0.655	0.322
E	N	sll0427	176	0.396	57.989	-0.468	0.023	0.655	0.322
B	V	sll0427	177	0.102	15.662	0.331	0.021	0.451	0.528
B	P	sll0427	178	0.171	24.237	-0.568	0.02	0.205	0.775
B	S	sll0427	179	0.167	19.549	-2.348	0.021	0.279	0.699
B	Y	sll0427	180	0.181	38.701	-0.764	0.022	0.359	0.619
B	R	sll0427	181	0.269	61.601	-0.541	0.021	0.279	0.699
B	G	sll0427	182	0.243	19.085	-1.823	0.056	0.142	0.802
B	A	sll0427	183	0.246	27.098	-2.288	0.056	0.142	0.802
E	G	sll0427	184	0.32	25.215	-1.575	0.056	0.142	0.802
B	F	sll0427	185	0.192	38.474	-0.884	0.056	0.142	0.802
B	L	sll0427	186	0.188	34.514	-1.182	0.056	0.142	0.802
B	D	sll0427	187	0.203	29.195	-0.218	0.052	0.084	0.864
B	P	sll0427	188	0.292	41.435	-0.985	0.053	0.043	0.903
E	K	sll0427	189	0.489	100.587	-0.143	0.018	0.047	0.935
B	A	sll0427	190	0.311	34.316	-2.414	0.018	0.047	0.935
E	R	sll0427	191	0.356	81.547	-0.693	0.018	0.047	0.935
E	G	sll0427	192	0.397	31.212	-2.611	0.018	0.088	0.893
E	L	sll0427	193	0.457	83.622	-1.289	0.052	0.084	0.864
E	Y	sll0427	194	0.325	69.538	-1.842	0.052	0.084	0.864
E	T	sll0427	195	0.345	47.893	-0.283	0.052	0.084	0.864
B	G	sll0427	196	0.241	18.982	-1.671	0.113	0.087	0.8
B	Y	sll0427	197	0.169	36.201	0.333	0.191	0.086	0.723
B	D	sll0427	198	0.254	36.645	-1.079	0.278	0.093	0.628
B	N	sll0427	199	0.193	28.255	0.056	0.386	0.097	0.517
B	A	sll0427	200	0.052	5.697	-0.437	0.428	0.171	0.402
B	V	sll0427	201	0.109	16.707	-0.101	0.453	0.248	0.299
B	A	sll0427	202	0.109	11.957	-0.71	0.352	0.332	0.316
B	L	sll0427	203	0.079	14.41	1.134	0.216	0.235	0.548
B	P	sll0427	204	0.22	31.261	-0.115	0.278	0.093	0.628
B	S	sll0427	205	0.148	17.369	-1.117	0.268	0.043	0.689
E	A	sll0427	206	0.481	52.984	0.024	0.43	0.016	0.555
E	A	sll0427	207	0.456	50.273	-0.602	0.622	0.015	0.363
E	D	sll0427	208	0.513	73.967	-0.839	0.717	0.014	0.269
E	K	sll0427	209	0.404	83.021	-0.342	0.717	0.014	0.269
E	F	sll0427	210	0.333	66.813	-0.252	0.717	0.014	0.269
E	R	sll0427	211	0.464	106.279	0.814	0.717	0.014	0.269
E	T	sll0427	212	0.44	61.042	0.23	0.717	0.014	0.269
E	N	sll0427	213	0.36	52.631	-0.073	0.66	0.049	0.291
B	K	sll0427	214	0.265	54.552	-0.058	0.561	0.047	0.393
E	K	sll0427	215	0.491	101.06	0.535	0.502	0.102	0.396
E	E	sll0427	216	0.558	97.448	0.14	0.386	0.097	0.517
B	T	sll0427	217	0.213	29.599	0.193	0.278	0.093	0.628
E	P	sll0427	218	0.548	77.69	-0.557	0.191	0.086	0.723
E	L	sll0427	219	0.477	87.43	-1.075	0.113	0.087	0.8
E	G	sll0427	220	0.465	36.627	-1.192	0.052	0.084	0.864
E	K	sll0427	221	0.59	121.26	0.145	0.019	0.141	0.84
B	G	sll0427	222	0.229	18.007	-0.923	0.005	0.336	0.66
E	T	sll0427	223	0.428	59.308	0.878	0.002	0.816	0.182
B	L	sll0427	224	0.078	14.282	0.172	0.001	0.9	0.099
B	S	sll0427	225	0.253	29.628	0.276	0.001	0.959	0.04
B	L	sll0427	226	0.083	15.234	0.457	0.001	0.959	0.04
E	Q	sll0427	227	0.38	67.886	0.382	0.001	0.959	0.04
B	V	sll0427	228	0.127	19.458	-0.132	0.001	0.9	0.099
E	T	sll0427	229	0.416	57.658	-0.54	0.018	0.846	0.136
E	Q	sll0427	230	0.472	84.246	-0.032	0.021	0.756	0.223
B	V	sll0427	231	0.261	40.054	-0.44	0.004	0.514	0.481
E	D	sll0427	232	0.501	72.266	0.217	0.02	0.205	0.775
E	G	sll0427	233	0.503	39.586	-1.249	0.018	0.088	0.893
E	S	sll0427	234	0.638	74.785	-0.408	0.018	0.088	0.893
E	T	sll0427	235	0.434	60.251	-0.025	0.019	0.141	0.84
B	G	sll0427	236	0.274	21.532	-0.753	0.021	0.279	0.699
B	E	sll0427	237	0.323	56.358	-0.346	0.022	0.552	0.426
B	I	sll0427	238	0.124	22.995	0.047	0.018	0.846	0.136
B	A	sll0427	239	0.134	14.745	-0.113	0.018	0.846	0.136
B	G	sll0427	240	0.089	7.028	-0.739	0.011	0.918	0.071
B	I	sll0427	241	0.158	29.174	0.068	0.011	0.918	0.071
B	F	sll0427	242	0.098	19.628	0.711	0.011	0.918	0.071
E	E	sll0427	243	0.339	59.293	0.88	0.011	0.918	0.071
B	S	sll0427	244	0.125	14.615	-0.595	0.021	0.756	0.223
E	E	sll0427	245	0.391	68.29	0.193	0.023	0.655	0.322
B	Q	sll0427	246	0.242	43.257	0.033	0.021	0.451	0.528
E	P	sll0427	247	0.356	50.587	-1	0.019	0.141	0.84
E	S	sll0427	248	0.323	37.891	-1.393	0.018	0.047	0.935
E	D	sll0427	249	0.447	64.398	-1.221	0.053	0.043	0.903
E	T	sll0427	250	0.359	49.849	-0.913	0.053	0.043	0.903
E	D	sll0427	251	0.369	53.13	-1.64	0.113	0.043	0.844
B	L	sll0427	252	0.24	43.889	-0.407	0.113	0.043	0.844
E	G	sll0427	253	0.347	27.34	-1.174	0.113	0.043	0.844
B	A	sll0427	254	0.211	23.241	-0.943	0.052	0.084	0.864
E	K	sll0427	255	0.479	98.51	0.286	0.052	0.084	0.864
E	E	sll0427	256	0.448	78.196	0.663	0.018	0.088	0.893
E	P	sll0427	257	0.305	43.322	-0.213	0.019	0.141	0.84
E	L	sll0427	258	0.451	82.596	0.465	0.022	0.359	0.619
E	D	sll0427	259	0.592	85.278	1.14	0.004	0.616	0.381
B	V	sll0427	260	0.055	8.407	0.965	0.002	0.816	0.182
E	K	sll0427	261	0.363	74.649	1.504	0.001	0.9	0.099
B	V	sll0427	262	0.077	11.866	-0.138	0.001	0.9	0.099
E	R	sll0427	263	0.389	89.081	1.153	0.001	0.9	0.099
B	G	sll0427	264	0.087	6.847	-1.239	0.001	0.959	0.04
B	I	sll0427	265	0.209	38.721	0.841	0.001	0.959	0.04
B	F	sll0427	266	0.108	21.635	-0.17	0.001	0.959	0.04
B	Y	sll0427	267	0.143	30.645	0.33	0.001	0.959	0.04
B	G	sll0427	268	0.042	3.274	-1.352	0.001	0.9	0.099
E	R	sll0427	269	0.328	75.043	0.832	0.001	0.9	0.099
B	V	sll0427	270	0.112	17.168	-0.45	0.001	0.9	0.099
E	D	sll0427	271	0.459	66.127	0.185	0.003	0.718	0.279
E	T	sll0427	272	0.405	56.146	-1.035	0.021	0.451	0.528
E	D	sll0427	273	0.632	91.143	-1.252	0.019	0.141	0.84
E	V	sll0427	274	0.738	113.477	-0.734	0.003	0.003	0.994
E	M	sll0533	1	0.512	102.391	-1.305	0.003	0.003	0.994
E	K	sll0533	2	0.692	142.365	1.325	0.004	0.514	0.481
B	V	sll0533	3	0.233	35.797	-0.086	0.002	0.816	0.182
E	T	sll0533	4	0.55	76.243	1.227	0.001	0.9	0.099
E	Q	sll0533	5	0.387	69.172	0.521	0.001	0.959	0.04
E	E	sll0533	6	0.461	80.484	1.094	0.001	0.959	0.04
E	K	sll0533	7	0.556	114.39	1.022	0.002	0.816	0.182
E	L	sll0533	8	0.331	60.588	0.353	0.005	0.262	0.733
E	P	sll0533	9	0.743	105.418	0.575	0.005	0.045	0.951
E	D	sll0533	10	0.725	104.487	1.069	0.005	0.015	0.979
B	S	sll0533	11	0.161	18.822	-0.78	0.005	0.262	0.733
E	Q	sll0533	12	0.479	85.621	1.336	0.001	0.9	0.099
B	V	sll0533	13	0.16	24.577	1.225	0.001	0.959	0.04
E	G	sll0533	14	0.388	30.512	1.574	0	0.983	0.017
B	L	sll0533	15	0.048	8.88	1.018	0	0.983	0.017
E	E	sll0533	16	0.407	71.016	1.572	0	0.983	0.017
B	I	sll0533	17	0.046	8.492	1.123	0	0.983	0.017
E	E	sll0533	18	0.499	87.105	1.498	0.001	0.959	0.04
B	I	sll0533	19	0.045	8.306	0.813	0.003	0.718	0.279
E	P	sll0533	20	0.372	52.801	1.8	0.004	0.138	0.858
E	A	sll0533	21	0.269	29.644	0.551	0.782	0.003	0.216
E	T	sll0533	22	0.735	101.889	1.365	0.923	0.002	0.076
E	A	sll0533	23	0.374	41.193	2.22	0.938	0.007	0.055
B	S	sll0533	24	0.038	4.418	0.382	0.938	0.007	0.055
E	K	sll0533	25	0.425	87.484	2.338	0.975	0.003	0.022
E	K	sll0533	26	0.643	132.306	2.052	0.97	0.001	0.03
E	V	sll0533	27	0.244	37.472	1.714	0.97	0.001	0.03
B	Y	sll0533	28	0.07	15.002	1.048	0.988	0	0.012
E	E	sll0533	29	0.503	87.909	2.156	0.988	0	0.012
E	N	sll0533	30	0.562	82.306	2.207	0.988	0	0.012
B	V	sll0533	31	0.184	28.342	1.448	0.988	0	0.012
B	V	sll0533	32	0.065	9.944	0.921	0.988	0	0.012
E	K	sll0533	33	0.564	115.933	2.101	0.97	0.001	0.03
E	K	sll0533	34	0.566	116.364	2.06	0.97	0.001	0.03
B	L	sll0533	35	0.118	21.679	0.702	0.858	0.002	0.139
E	T	sll0533	36	0.319	44.301	0.929	0.694	0.003	0.303
E	R	sll0533	37	0.681	156.064	1.023	0.321	0.003	0.675
E	T	sll0533	38	0.612	84.912	1.283	0.184	0.043	0.773
B	V	sll0533	39	0.092	14.125	0.434	0.056	0.142	0.802
E	N	sll0533	40	0.68	99.611	1.408	0.02	0.205	0.775
B	I	sll0533	41	0.098	18.075	0.785	0.004	0.085	0.91
E	P	sll0533	42	0.637	90.362	0.889	0.005	0.015	0.979
E	G	sll0533	43	0.35	27.545	-1.537	0.018	0.019	0.964
B	F	sll0533	44	0.181	36.407	-0.496	0.018	0.047	0.935
E	R	sll0533	45	0.304	69.662	0.409	0.018	0.047	0.935
E	R	sll0533	46	0.584	133.69	0.412	0.018	0.019	0.964
E	G	sll0533	47	0.465	36.58	-1.051	0.018	0.019	0.964
E	K	sll0533	48	0.444	91.393	0.577	0.018	0.019	0.964
B	V	sll0533	49	0.129	19.781	0.476	0.058	0.017	0.925
B	P	sll0533	50	0.192	27.245	0.264	0.339	0.016	0.645
E	R	sll0533	51	0.373	85.302	1.423	0.923	0.002	0.076
E	A	sll0533	52	0.566	62.362	1.325	0.97	0.001	0.03
B	I	sll0533	53	0.161	29.841	1.31	0.988	0	0.012
B	V	sll0533	54	0.049	7.531	0.714	0.97	0.001	0.03
E	I	sll0533	55	0.456	84.378	1.484	0.97	0.001	0.03
E	Q	sll0533	56	0.609	108.696	1.652	0.858	0.002	0.139
E	R	sll0533	57	0.351	80.287	1.718	0.694	0.003	0.303
B	L	sll0533	58	0.174	31.896	0.984	0.321	0.003	0.675
E	G	sll0533	59	0.468	36.863	0.192	0.053	0.005	0.942
E	Q	sll0533	60	0.461	82.388	0.788	0.406	0.004	0.59
E	S	sll0533	61	0.686	80.423	-0.03	0.717	0.014	0.269
E	Y	sll0533	62	0.33	70.436	1.895	0.879	0.01	0.111
B	I	sll0533	63	0.059	10.952	0.377	0.938	0.007	0.055
B	K	sll0533	64	0.215	44.308	1.535	0.97	0.001	0.03
E	A	sll0533	65	0.495	54.505	1.154	0.97	0.001	0.03
E	T	sll0533	66	0.356	49.377	1.907	0.988	0	0.012
B	A	sll0533	67	0.028	3.097	0.829	0.988	0	0.012
B	I	sll0533	68	0.071	13.227	0.675	0.988	0	0.012
E	E	sll0533	69	0.445	77.759	1.566	0.97	0.001	0.03
E	E	sll0533	70	0.411	71.714	1.858	0.97	0.001	0.03
B	L	sll0533	71	0.048	8.88	0.563	0.97	0.001	0.03
B	I	sll0533	72	0.046	8.566	1.019	0.97	0.001	0.03
E	D	sll0533	73	0.456	65.782	1.84	0.97	0.001	0.03
E	D	sll0533	74	0.615	88.65	1.646	0.97	0.001	0.03
B	S	sll0533	75	0.088	10.349	1.006	0.97	0.001	0.03
B	I	sll0533	76	0.039	7.289	0.395	0.97	0.001	0.03
E	K	sll0533	77	0.473	97.317	1.936	0.97	0.001	0.03
E	A	sll0533	78	0.502	55.364	2.004	0.97	0.001	0.03
B	A	sll0533	79	0.044	4.86	0.352	0.97	0.001	0.03
B	V	sll0533	80	0.072	11.005	0.231	0.97	0.001	0.03
E	K	sll0533	81	0.617	126.855	1.822	0.923	0.002	0.076
E	Q	sll0533	82	0.653	116.572	1.381	0.858	0.002	0.139
E	E	sll0533	83	0.483	84.38	1.158	0.406	0.004	0.59
E	E	sll0533	84	0.783	136.703	1.19	0.016	0.005	0.979
B	L	sll0533	85	0.144	26.421	0.934	0.018	0.019	0.964
E	P	sll0533	86	0.566	80.287	0.811	0.019	0.141	0.84
B	I	sll0533	87	0.184	34.003	-0.66	0.021	0.279	0.699
B	I	sll0533	88	0.173	31.987	-0.675	0.02	0.205	0.775
E	G	sll0533	89	0.428	33.652	-1.452	0.019	0.141	0.84
E	N	sll0533	90	0.386	56.51	0	0.019	0.141	0.84
B	F	sll0533	91	0.217	43.532	-1.238	0.018	0.088	0.893
E	S	sll0533	92	0.553	64.835	0.374	0.02	0.205	0.775
B	L	sll0533	93	0.114	20.818	-0.523	0.022	0.359	0.619
E	R	sll0533	94	0.528	120.82	0.445	0.021	0.279	0.699
E	S	sll0533	95	0.482	56.537	-0.989	0.064	0.216	0.721
E	D	sll0533	96	0.535	77.021	-1.065	0.052	0.084	0.864
E	M	sll0533	97	0.472	94.347	-1.171	0.113	0.087	0.8
E	E	sll0533	98	0.455	79.523	-0.892	0.191	0.086	0.723
E	N	sll0533	99	0.512	74.884	-0.679	0.278	0.093	0.628
E	L	sll0533	100	0.27	49.364	0.207	0.307	0.165	0.527
E	I	sll0533	101	0.312	57.628	-0.769	0.231	0.33	0.439
E	Q	sll0533	102	0.487	86.978	-0.112	0.148	0.418	0.435
E	I	sll0533	103	0.529	97.939	0.176	0.159	0.516	0.325
B	F	sll0533	104	0.143	28.76	-0.107	0.074	0.484	0.442
E	D	sll0533	105	0.532	76.704	0.216	0.021	0.279	0.699
E	P	sll0533	106	0.712	100.99	0.623	0.018	0.088	0.893
E	E	sll0533	107	0.704	122.936	-0.111	0.005	0.015	0.979
E	A	sll0533	108	0.508	55.993	0.422	0.005	0.045	0.951
E	P	sll0533	109	0.529	75.023	1.137	0.005	0.336	0.66
B	L	sll0533	110	0.076	13.989	0.721	0.002	0.816	0.182
E	T	sll0533	111	0.33	45.785	1.993	0.001	0.959	0.04
B	I	sll0533	112	0.047	8.639	1.081	0.001	0.959	0.04
E	K	sll0533	113	0.335	68.93	2.363	0.001	0.959	0.04
B	V	sll0533	114	0.06	9.237	0.836	0.001	0.959	0.04
E	A	sll0533	115	0.35	38.581	0.766	0.001	0.959	0.04
B	A	sll0533	116	0.102	11.295	1.051	0.001	0.9	0.099
E	D	sll0533	117	0.381	54.859	0.03	0.001	0.9	0.099
B	V	sll0533	118	0.16	24.592	0.09	0.002	0.816	0.182
E	F	sll0533	119	0.334	67.034	1.041	0.003	0.718	0.279
B	P	sll0533	120	0.063	8.926	-0.291	0.004	0.42	0.576
E	E	sll0533	121	0.512	89.359	0.455	0.004	0.616	0.381
B	A	sll0533	122	0.075	8.221	-0.196	0.003	0.718	0.279
E	E	sll0533	123	0.51	89.062	0.993	0.003	0.718	0.279
B	Y	sll0533	124	0.113	24.105	-0.951	0.004	0.514	0.481
E	E	sll0533	125	0.593	103.562	0.458	0.004	0.138	0.858
E	P	sll0533	126	0.422	59.91	-0.499	0.018	0.047	0.935
E	E	sll0533	127	0.516	90.145	-0.647	0.018	0.047	0.935
E	S	sll0533	128	0.705	82.673	0.468	0.019	0.141	0.84
B	Y	sll0533	129	0.194	41.351	-0.455	0.005	0.262	0.733
E	K	sll0533	130	0.572	117.743	0.001	0.005	0.262	0.733
E	K	sll0533	131	0.69	141.933	0.247	0.004	0.42	0.576
B	I	sll0533	132	0.084	15.522	0.766	0.004	0.616	0.381
E	T	sll0533	133	0.551	76.493	1.344	0.002	0.816	0.182
B	A	sll0533	134	0.091	10.061	0.243	0.001	0.9	0.099
E	Q	sll0533	135	0.567	101.284	0.856	0.002	0.816	0.182
E	A	sll0533	136	0.348	38.372	0.848	0.003	0.718	0.279
E	E	sll0533	137	0.451	78.86	0.34	0.022	0.552	0.426
E	E	sll0533	138	0.586	102.339	0.19	0.021	0.451	0.528
B	I	sll0533	139	0.189	35.002	1.135	0.004	0.514	0.481
E	E	sll0533	140	0.647	113.013	1.639	0.004	0.514	0.481
B	Y	sll0533	141	0.056	11.924	0.571	0.005	0.262	0.733
E	S	sll0533	142	0.465	54.463	1.758	0.018	0.047	0.935
E	A	sll0533	143	0.571	62.968	0.848	0.923	0.002	0.076
E	D	sll0533	144	0.744	107.239	1.803	0.97	0.001	0.03
E	A	sll0533	145	0.362	39.892	1.854	0.97	0.001	0.03
B	V	sll0533	146	0.048	7.331	1.222	0.97	0.001	0.03
E	D	sll0533	147	0.39	56.271	1.825	0.97	0.001	0.03
E	Q	sll0533	148	0.58	103.642	2.132	0.97	0.001	0.03
B	W	sll0533	149	0.252	60.486	1.837	0.97	0.001	0.03
B	L	sll0533	150	0.041	7.562	0.938	0.97	0.001	0.03
E	K	sll0533	151	0.521	107.087	2.352	0.97	0.001	0.03
E	G	sll0533	152	0.483	38.036	2.305	0.988	0	0.012
B	E	sll0533	153	0.107	18.623	1.221	0.97	0.001	0.03
B	Q	sll0533	154	0.181	32.291	0.832	0.97	0.001	0.03
E	E	sll0533	155	0.667	116.455	1.62	0.923	0.002	0.076
E	K	sll0533	156	0.517	106.367	0.889	0.782	0.003	0.216
B	R	sll0533	157	0.318	72.914	0.149	0.502	0.002	0.495
E	A	sll0533	158	0.352	38.79	-0.073	0.058	0.017	0.925
E	T	sll0533	159	0.585	81.098	1.401	0.018	0.088	0.893
B	L	sll0533	160	0.155	28.344	0.592	0.021	0.279	0.699
E	V	sll0533	161	0.54	83.059	1.285	0.022	0.359	0.619
E	P	sll0533	162	0.593	84.203	1.201	0.069	0.386	0.545
E	V	sll0533	163	0.304	46.725	1.123	0.118	0.15	0.732
E	E	sll0533	164	0.697	121.836	0.262	0.113	0.087	0.8
E	D	sll0533	165	0.737	106.144	0.918	0.113	0.043	0.844
E	R	sll0533	166	0.385	88.257	0.832	0.191	0.086	0.723
E	P	sll0533	167	0.378	53.681	0.851	0.199	0.152	0.649
B	A	sll0533	168	0.065	7.108	-0.181	0.118	0.15	0.732
E	A	sll0533	169	0.506	55.772	0.755	0.118	0.15	0.732
E	L	sll0533	170	0.62	113.577	0.702	0.052	0.084	0.864
E	G	sll0533	171	0.56	44.048	-0.141	0.005	0.045	0.951
B	D	sll0533	172	0.108	15.491	-1.164	0.004	0.138	0.858
E	L	sll0533	173	0.296	54.289	1.577	0.001	0.9	0.099
B	A	sll0533	174	0.028	3.064	0.951	0.001	0.959	0.04
B	I	sll0533	175	0.181	33.393	1.676	0.001	0.959	0.04
B	V	sll0533	176	0.044	6.824	0.724	0.001	0.959	0.04
B	D	sll0533	177	0.171	24.656	-0.008	0.001	0.959	0.04
B	Y	sll0533	178	0.054	11.561	0.737	0.001	0.9	0.099
E	A	sll0533	179	0.363	39.947	1.51	0.001	0.9	0.099
B	A	sll0533	180	0.072	7.923	-0.856	0.011	0.918	0.071
E	F	sll0533	181	0.293	58.865	0.271	0.001	0.9	0.099
B	Q	sll0533	182	0.16	28.63	-0.087	0.002	0.816	0.182
E	V	sll0533	183	0.544	83.674	-0.53	0.021	0.451	0.528
E	A	sll0533	184	0.463	51.001	-1.46	0.021	0.279	0.699
E	E	sll0533	185	0.561	98.007	-0.656	0.022	0.359	0.619
E	D	sll0533	186	0.498	71.819	-1.062	0.02	0.205	0.775
B	G	sll0533	187	0.265	20.863	-0.819	0.056	0.142	0.802
E	Q	sll0533	188	0.653	116.715	-0.782	0.052	0.084	0.864
E	A	sll0533	189	0.62	68.357	-0.902	0.053	0.043	0.903
E	G	sll0533	190	0.383	30.126	-2.288	0.018	0.047	0.935
E	E	sll0533	191	0.47	82.179	-0.605	0.066	0.296	0.638
E	A	sll0533	192	0.5	55.122	-0.472	0.021	0.451	0.528
E	I	sll0533	193	0.259	47.989	-0.083	0.021	0.451	0.528
E	A	sll0533	194	0.544	59.971	-1.03	0.022	0.552	0.426
E	E	sll0533	195	0.507	88.573	-1.051	0.021	0.451	0.528
E	V	sll0533	196	0.334	51.274	-0.782	0.021	0.451	0.528
E	K	sll0533	197	0.579	119.039	-0.064	0.021	0.451	0.528
E	G	sll0533	198	0.384	30.237	-0.874	0.021	0.279	0.699
E	S	sll0533	199	0.67	78.536	0.104	0.018	0.088	0.893
E	D	sll0533	200	0.648	93.434	-0.176	0.004	0.085	0.91
B	F	sll0533	201	0.157	31.45	0.993	0.004	0.616	0.381
E	E	sll0533	202	0.446	77.881	1.084	0.001	0.9	0.099
B	V	sll0533	203	0.094	14.494	0.872	0.001	0.959	0.04
E	T	sll0533	204	0.369	51.153	0.512	0.001	0.9	0.099
B	L	sll0533	205	0.122	22.32	-0.173	0.021	0.756	0.223
E	E	sll0533	206	0.315	54.996	-1.409	0.021	0.279	0.699
E	D	sll0533	207	0.544	78.434	-0.935	0.018	0.088	0.893
E	G	sll0533	208	0.608	47.81	-1.828	0.053	0.043	0.903
E	R	sll0533	209	0.529	121.187	-0.527	0.053	0.043	0.903
B	F	sll0533	210	0.211	42.348	-0.556	0.052	0.084	0.864
B	V	sll0533	211	0.145	22.286	1.008	0.184	0.043	0.773
E	A	sll0533	212	0.622	68.544	0.565	0.502	0.002	0.495
E	G	sll0533	213	0.424	33.337	0.218	0.6	0.003	0.397
B	I	sll0533	214	0.059	10.823	0.316	0.782	0.003	0.216
E	V	sll0533	215	0.322	49.445	0.545	0.802	0.014	0.185
E	D	sll0533	216	0.636	91.633	0.815	0.802	0.014	0.185
E	G	sll0533	217	0.367	28.914	0.197	0.717	0.014	0.269
B	I	sll0533	218	0.064	11.877	-0.014	0.66	0.049	0.291
E	V	sll0533	219	0.359	55.178	1.116	0.428	0.171	0.402
E	G	sll0533	220	0.657	51.714	-0.861	0.125	0.227	0.648
B	M	sll0533	221	0.184	36.778	1.612	0.056	0.142	0.802
E	A	sll0533	222	0.553	60.974	0.507	0.056	0.142	0.802
E	V	sll0533	223	0.345	52.996	0.814	0.018	0.088	0.893
E	D	sll0533	224	0.613	88.405	-1.259	0.018	0.047	0.935
E	E	sll0533	225	0.39	68.098	0.597	0.004	0.138	0.858
E	T	sll0533	226	0.588	81.542	1.061	0.002	0.816	0.182
B	K	sll0533	227	0.189	38.836	1.612	0.001	0.9	0.099
E	L	sll0533	228	0.563	103.104	0.79	0.001	0.959	0.04
B	I	sll0533	229	0.093	17.26	1.309	0.001	0.959	0.04
E	P	sll0533	230	0.611	86.715	1.249	0.001	0.9	0.099
B	V	sll0533	231	0.088	13.51	0.895	0.003	0.718	0.279
E	T	sll0533	232	0.538	74.565	0.83	0.004	0.616	0.381
B	F	sll0533	233	0.124	24.847	0.972	0.02	0.205	0.775
E	P	sll0533	234	0.258	36.582	-0.052	0.018	0.047	0.935
E	E	sll0533	235	0.66	115.232	-0.517	0.058	0.017	0.925
E	D	sll0533	236	0.59	84.947	-0.746	0.053	0.043	0.903
B	Y	sll0533	237	0.209	44.642	0.371	0.053	0.043	0.903
E	P	sll0533	238	0.593	84.161	-0.164	0.113	0.043	0.844
E	L	sll0533	239	0.508	92.96	0.108	0.113	0.043	0.844
E	E	sll0533	240	0.65	113.607	0.565	0.113	0.087	0.8
E	A	sll0533	241	0.588	64.776	0.264	0.118	0.15	0.732
B	V	sll0533	242	0.123	18.874	-0.325	0.056	0.142	0.802
E	A	sll0533	243	0.557	61.348	0.591	0.018	0.088	0.893
E	G	sll0533	244	0.667	52.477	-0.293	0.018	0.047	0.935
E	E	sll0533	245	0.347	60.708	1.594	0.004	0.197	0.799
E	D	sll0533	246	0.637	91.849	1.428	0.004	0.514	0.481
B	V	sll0533	247	0.06	9.222	1.248	0.001	0.9	0.099
E	L	sll0533	248	0.445	81.553	2.279	0.001	0.959	0.04
B	F	sll0533	249	0.043	8.57	0.882	0.001	0.959	0.04
E	E	sll0533	250	0.413	72.116	2.256	0.001	0.959	0.04
B	I	sll0533	251	0.036	6.605	1.15	0.001	0.959	0.04
E	K	sll0533	252	0.379	78.043	2.324	0.006	0.962	0.032
[truncated: 21,713 more rows]
