# Supplementary material for: Lysine Propionylation is a Widespread Post-Translational Modification Involved in Regulation of Photosynthesis and Metabolism in Cyanobacteria
Source: Int J Mol Sci. 2019 Sep 26;20(19):4792. doi: 10.3390/ijms20194792 (PMC6801645; doi:10.3390/ijms20194792)
Supplement: Supplementary file 1 [file ijms-20-04792-s001.zip › SI/TableS/Supplemental Table S5-Protein interaction.xls]

## Sheet: Table S5A
Table S5A. List of propionylated proteins and their interactiong proteins.
sll0154	pp	slr0880
sll1398	pp	slr0737
sll1398	pp	slr1835
sll1398	pp	slr1643
slr0525	pp	slr1835
slr0525	pp	slr0737
slr0823	pp	slr1835
sll1533	pp	sll1694
sll1511	pp	slr0364
slr1710	pp	slr1756
slr1759	pp	slr1761
slr2067	pp	ssr3383
slr1198	pp	slr1516
slr1198	pp	slr1440
sll0033	pp	slr0737
sll0033	pp	slr1835
sll0306	pp	slr0434
sll1454	pp	slr1643
slr0898	pp	slr1756
sll0772	pp	slr0880
sll1362	pp	sll1747
sll1362	pp	sll1812
slr0906	pp	slr1643
slr0906	pp	slr1835
sll1249.1	pp	sll1852
sll1988	pp	slr0880
slr0337	pp	slr0821
sll0469	pp	slr1329
sll0469	pp	sll1326
sll0469	pp	sll1070
slr1599	pp	slr1835
sll0450	pp	slr1643
slr1234	pp	ssr2049
slr1234	pp	slr1549
slr1234	pp	slr1426
slr1234	pp	slr1882
slr1234	pp	slr1235
sll1681	pp	slr1234
slr0656	pp	slr1234
slr1746	pp	slr1756
sll0484	pp	sll1812
sll1801	pp	sll1802
sll1801	pp	ssl3432
sll1801	pp	sll1804
sll1801	pp	sll1805
sll1801	pp	sll1803
sll1801	pp	ssl3437
sll1801	pp	sll1806
sll1801	pp	sll1819
sll1801	pp	sll1817
sll1801	pp	sll1818
sll1801	pp	ssl3441
sll1801	pp	ssl3436
sll1801	pp	slr1672
sll1801	pp	sll1931
sll1801	pp	slr1463
sll1801	pp	sll1816
sll1801	pp	sll1815
sll1801	pp	sll1814
sll1801	pp	slr0628
sll1801	pp	sll1813
sll1801	pp	sll1812
sll1801	pp	sll1811
sll1801	pp	sll1810
sll1801	pp	sll1809
sll1801	pp	sll1807
sll1801	pp	sll1808
slr0653	pp	slr2075
sll1321	pp	sll1324
sll1321	pp	slr0737
sll1321	pp	slr1835
sll1321	pp	sll1326
sll1321	pp	slr1643
sll1349	pp	slr0009
sll0182	pp	slr1234
sll1258	pp	sll1852
sll1643	pp	sll1852
slr1643	pp	ssr2831
slr1643	pp	smr0009
slr1643	pp	ssl0352
slr1643	pp	sml0005
slr1643	pp	sml0001
slr1643	pp	slr1719
slr1643	pp	smr0007
slr1643	pp	slr1674
slr1643	pp	slr1859
slr1643	pp	ssl1633
slr1643	pp	slr1734
slr1643	pp	slr1834
slr1643	pp	slr1843
slr1643	pp	smr0006
slr1643	pp	ssr3451
slr1643	pp	slr1835
sll0817	pp	sll1559
sll0817	pp	sll1746
sll0817	pp	slr2075
slr1521	pp	slr1756
slr0214	pp	slr0364
sll1767	pp	slr2075
sll0992	pp	sll1559
sll0992	pp	sll1326
sll0838	pp	sll1852
sll0838	pp	sll1747
sll0838	pp	sll1908
slr0954	pp	slr1835
slr0381	pp	slr0394
sll0825	pp	slr2075
slr0018	pp	slr2094
slr0194	pp	slr0394
sll1252	pp	slr0880
sll1252	pp	slr0737
sll1252	pp	slr1835
sll0934	pp	slr1751
sll0934	pp	sll1747
sll0933	pp	slr1835
sll0933	pp	slr0737
sll0933	pp	slr1643
sll1071	pp	slr1835
sll1071	pp	slr0737
sll0723	pp	sll1694
slr0611	pp	slr1329
sll0927	pp	slr1329
sll0927	pp	sll1324
sll0927	pp	sll1070
sll0927	pp	sll1326
sll0927	pp	sll1852
sll0927	pp	sll1908
sll1653	pp	sll1852
slr0050	pp	slr0880
slr0050	pp	slr1234
slr0070	pp	slr1329
sll0662	pp	sll0851
sll0662	pp	slr1835
sll0662	pp	slr0737
sll0662	pp	sll0819
sll0145	pp	sll1261
sll0145	pp	slr0434
sll0145	pp	slr1463
sll0145	pp	sll1746
sll0144	pp	sll1261
sll0401	pp	sll1070
sll0401	pp	sll1326
sll0401	pp	slr1756
sll0739	pp	sll1812
slr1549	pp	slr2094
sll1822	pp	slr1463
sll1817	pp	sll1852
sll1817	pp	slr1329
slr1691	pp	slr1756
slr1090	pp	slr1463
sll1098	pp	sll1261
sll1098	pp	sll1812
sll1098	pp	sll1099
sll1098	pp	sll1101
sll1098	pp	slr0434
sll1098	pp	sll1801
sll1350	pp	sll1873
sll0506	pp	sll1261
sll2012	pp	slr0434
sll1187	pp	sll1326
sll1187	pp	slr1329
sll1742	pp	sll1746
sll1742	pp	slr2075
sll1742	pp	slr1329
sll0875	pp	slr1835
sll0875	pp	slr0737
sll1816	pp	slr1463
sll1099	pp	sll1808
sll1099	pp	slr0994
sll1099	pp	sll1260
sll1099	pp	slr1550
sll1099	pp	slr0838
sll1099	pp	sll1931
sll1099	pp	slr1639
sll1099	pp	sll1822
sll1099	pp	sll1801
sll1099	pp	sll1805
sll1099	pp	sll1803
sll1099	pp	sll1767
sll1099	pp	sll1807
sll1099	pp	sll1809
sll1099	pp	ssl2982
sll1099	pp	slr0557
sll1099	pp	sll1800
sll1099	pp	sll1816
sll1099	pp	sll1326
sll1099	pp	sll1799
sll1099	pp	sll1804
sll1099	pp	sll1806
sll1099	pp	sll1802
sll1099	pp	ssl3432
sll1099	pp	sll1743
sll1099	pp	slr1463
sll1099	pp	sll1261
sll1099	pp	ssl3437
sll1099	pp	sll1744
sll1099	pp	sll1742
sll1099	pp	sll1746
sll1099	pp	ssl3441
sll1099	pp	sll1814
sll1099	pp	sll2005
sll1099	pp	slr0783
sll1099	pp	slr2102
sll1099	pp	sll1363
sll1099	pp	sll1745
sll1099	pp	sll1811
sll1099	pp	sll1812
sll1099	pp	sll1852
sll1099	pp	slr0628
sll1099	pp	slr0242
sll1099	pp	sll1615
sll1099	pp	sll1813
sll1099	pp	slr0213
sll1099	pp	sll1633
sll1099	pp	sll1787
sll1099	pp	slr0469
sll1099	pp	sll1817
sll1099	pp	sll1810
sll1099	pp	ssr2799
sll1099	pp	slr1844
sll1099	pp	sll1101
sll1580	pp	ssl3093
sll0851	pp	slr1643
sll0851	pp	slr0954
sll0851	pp	slr0335
sll0851	pp	sll1380
sll0851	pp	sll1280
sll0851	pp	slr0525
sll0851	pp	slr1923
sll0851	pp	slr0506
sll0851	pp	slr1350
sll0851	pp	sll1925
sll0851	pp	sll1525
sll0851	pp	slr0404
sll0851	pp	sll0875
sll0851	pp	slr1395
sll0851	pp	slr1420
sll0851	pp	slr1777
sll0851	pp	slr0374
sll0851	pp	slr1540
sll0851	pp	ssl3379
sll0851	pp	slr0823
sll0851	pp	slr0692
sll0851	pp	sll1194
sll0851	pp	slr2087
sll0851	pp	slr0565
sll0851	pp	slr0343
sll0851	pp	slr0056
sll0851	pp	slr0348
sll0851	pp	slr0861
sll0851	pp	sll1252
sll0851	pp	ssl0563
sll0851	pp	slr1055
sll0851	pp	sll1322
sll0851	pp	slr0399
sll0851	pp	ssr2723
sll0851	pp	slr0906
sll0851	pp	slr1623
sll0851	pp	slr0589
sll0851	pp	sll2002
sll0851	pp	slr0575
sll0851	pp	slr1638
sll0851	pp	slr0948
sll0851	pp	slr1110
sll0851	pp	slr1599
sll0851	pp	sll2013
sll0851	pp	sll1091
sll0851	pp	sll1071
sll0851	pp	slr0940
sll0851	pp	sll1874
sll0851	pp	slr1254
sll0851	pp	sll1214
sll0851	pp	sll1418
sll0851	pp	slr1834
sll0851	pp	slr1835
sll0851	pp	slr1470
sll0851	pp	slr1674
sll0851	pp	slr0737
sll0851	pp	slr1195
sll0851	pp	sll1737
sll0851	pp	slr0022
sll0851	pp	sll1398
sll0851	pp	sll1414
sll0851	pp	sll1262
sll0851	pp	sll1317
sll0851	pp	sll1321
sll0851	pp	sll0933
sll0851	pp	slr1918
sll0851	pp	ssr2831
sll0851	pp	smr0007
sll0851	pp	ssl2598
sll0851	pp	sll1867
sll0851	pp	ssr3451
sll0851	pp	slr1655
sll0851	pp	ssr3188
sll0851	pp	smr0008
sll0851	pp	smr0006
sll0851	pp	ssl0352
sll0851	pp	smr0010
sll0851	pp	ssr1391
sll0851	pp	ssl1633
sll0851	pp	sml0001
sll0851	pp	slr1926
sll0851	pp	smr0009
sll0851	pp	sml0005
sll0851	pp	slr1181
sll0849	pp	slr0009
sll0849	pp	slr1835
sll0849	pp	slr0737
sll0849	pp	sll0851
slr0482	pp	slr0483
sll0899	pp	slr1756
sll0899	pp	slr1329
sll0899	pp	sll1326
sll0552	pp	sll0554
slr1123	pp	slr1463
sll0489	pp	sll1812
sll0220	pp	slr1756
sll0220	pp	sll1326
sll0220	pp	slr1329
slr0328	pp	slr0394
sll0248	pp	sll0819
slr0808	pp	slr2094
slr0808	pp	slr0880
sll0057	pp	slr2075
sll0648	pp	slr1329
sll0648	pp	sll1326
sll0897	pp	slr2075
sll1931	pp	slr1756
sll1931	pp	slr1463
sll1161	pp	sll1852
sll0289	pp	sll1326
sll0289	pp	slr0009
slr0017	pp	slr1329
sll1499	pp	slr1756
slr1516	pp	slr1756
slr1991	pp	slr1992
sll0011	pp	slr1643
sll1041	pp	sll1812
sll0528	pp	slr0821
sll0247	pp	slr0737
sll0247	pp	slr1835
sll0247	pp	sll0427
sll0247	pp	sll0819
slr1349	pp	slr2094
sll0098	pp	slr1234
sll0098	pp	sll1852
sll0430	pp	slr1756
sll0430	pp	slr2075
sll1188	pp	sll1559
sll1559	pp	slr0917
sll1559	pp	slr1556
sll1559	pp	slr0325
sll1559	pp	sll1852
sll1559	pp	slr0320
sll1559	pp	slr2123
sll1559	pp	sll1821
sll1559	pp	slr1034
sll1559	pp	sll1671
sll1559	pp	sll1647
sll1559	pp	slr0649
sll1559	pp	sll1908
sll1559	pp	slr0942
sll1561	pp	slr1756
slr0162	pp	slr1761
slr1835	pp	ssl2598
slr1835	pp	slr1918
slr1835	pp	slr1926
slr1835	pp	ssr1391
slr1835	pp	ssr2723
slr1835	pp	ssl3379
slr1835	pp	ssl0563
slr1835	pp	slr2087
slr1835	pp	slr1923
slr1835	pp	ssr3451
slr1835	pp	ssr2831
slr1835	pp	ssl1633
slr1835	pp	ssr3188
slr1835	pp	smr0010
slr1835	pp	ssl0352
slr1835	pp	smr0008
slr1835	pp	smr0009
slr1835	pp	smr0006
slr1835	pp	smr0007
slr1835	pp	sml0001
slr1835	pp	sml0005
slr1470	pp	slr1835
slr1470	pp	slr1643
slr1756	pp	ssr3451
slr1756	pp	slr2035
slr1756	pp	slr2079
slr1756	pp	smr0006
slr1756	pp	slr1945
slr1756	pp	slr1867
slr1756	pp	ssl0707
sll1423	pp	slr1756
sll1110	pp	slr1463
sll1110	pp	slr0434
sll1110	pp	slr1329
sll1110	pp	sll1261
sll1110	pp	sll1746
sll1110	pp	sll1326
slr0943	pp	slr2094
slr1674	pp	slr1835
sll1799	pp	slr1463
sll1799	pp	sll1812
sll1799	pp	sll1801
sll1804	pp	slr1463
sll1804	pp	slr0434
sll1804	pp	sll1812
sll0096	pp	sll0427
sll0096	pp	slr1835
sll0096	pp	sll0851
sll0096	pp	sll0819
sll0096	pp	slr0737
sll0136	pp	slr0434
slr1055	pp	slr1835
sll0485	pp	sll1559
slr1777	pp	slr1835
sll0753	pp	sll1908
sll0753	pp	slr0434
sll1898	pp	slr0364
slr1638	pp	slr1835
slr1638	pp	slr1643
sll1237	pp	sll1801
sll1237	pp	sll1326
sll1237	pp	sll1747
slr0506	pp	slr1835
slr0506	pp	slr0737
sll0615	pp	slr0821
sll0360	pp	slr0821
sll1101	pp	ssl3432
sll1101	pp	sll1802
sll1101	pp	sll1805
sll1101	pp	sll1812
sll1101	pp	sll1803
sll1101	pp	sll1800
sll1101	pp	sll1799
sll1101	pp	sll1801
sll1101	pp	sll1808
sll1101	pp	sll1806
sll1101	pp	sll1813
sll1101	pp	sll1807
sll1101	pp	sll1814
sll1101	pp	sll1809
sll1101	pp	sll1811
sll1101	pp	sll1810
sll1101	pp	sll1822
sll1101	pp	slr0628
sll1101	pp	slr1463
sll1101	pp	sll1816
sll1101	pp	sll1742
sll1101	pp	ssl3441
sll1101	pp	sll1746
sll1101	pp	sll1815
sll1101	pp	sll1819
sll1101	pp	ssr1399
sll1101	pp	sll1818
sll1101	pp	slr0743
sll1101	pp	sll1817
sll1101	pp	slr1356
sll1101	pp	slr0469
sll1101	pp	sll1198
sll1101	pp	slr0050
sll1101	pp	sll1820
sll1101	pp	ssl1784
sll1101	pp	sll1767
sll1101	pp	ssl3437
sll1101	pp	sll1804
slr0058	pp	slr1761
sll1070	pp	slr0301
sll1070	pp	slr0449
sll1070	pp	sll1626
sll1070	pp	slr0328
sll1070	pp	sll1261
sll1070	pp	slr1945
sll1070	pp	sll1326
sll1070	pp	ssl3437
sll1070	pp	slr1756
sll1070	pp	ssl1784
sll1070	pp	slr0434
sll1070	pp	slr1443
sll1070	pp	slr1177
sll1070	pp	ssl2084
sll1070	pp	sll1342
sll1070	pp	slr0394
sll1070	pp	sll1479
sll1070	pp	sll1931
sll1070	pp	sll1945
sll1070	pp	slr0884
sll1070	pp	sll1802
sll1070	pp	ssl2153
sll1070	pp	slr1349
sll1070	pp	slr1793
sll1070	pp	slr0194
sll1070	pp	slr2094
sll1070	pp	slr0943
sll1070	pp	sll1776
sll1070	pp	slr0952
sll1070	pp	sll1821
sll1070	pp	slr1843
sll1070	pp	slr0783
sll1070	pp	sll1758
sll1579	pp	sll1580
sll1579	pp	ssl3093
slr1195	pp	slr1643
slr1195	pp	slr1835
slr1176	pp	slr2094
sll1800	pp	sll1812
sll1800	pp	slr1463
sll1800	pp	sll1801
slr0288	pp	slr1756
sll1802	pp	sll1812
sll1802	pp	slr1463
sll0447	pp	slr1234
sll0818	pp	sll1261
sll1830	pp	slr0821
sll1405	pp	slr1756
sll0679	pp	slr0821
sll1091	pp	slr0737
sll1091	pp	slr1835
slr0054	pp	slr0880
sll0807	pp	slr0434
sll0807	pp	slr0394
sll0807	pp	sll1070
sll0514	pp	slr1198
slr1110	pp	slr1835
slr0321	pp	slr0434
slr0321	pp	slr1234
slr0948	pp	slr1835
slr0229	pp	slr2075
slr0067	pp	slr0737
sll0194	pp	slr0880
sll0194	pp	slr1234
sll0194	pp	sll0851
sll0194	pp	slr1835
sll0194	pp	slr0737
sll1172	pp	slr0549
sll1172	pp	sll1507
sll1172	pp	slr2072
sll1172	pp	sll1688
sll1172	pp	sll1760
sll0726	pp	sll1070
sll1418	pp	slr1835
sll1418	pp	slr0737
slr0657	pp	slr1761
sll0759	pp	sll1812
sll0593	pp	slr2075
sll0616	pp	sll1070
sll0616	pp	slr0737
sll0616	pp	slr1835
sll0616	pp	sll0851
sll0616	pp	sll1261
sll0616	pp	slr0434
sll1814	pp	slr1463
sll1814	pp	slr0434
sll1957	pp	slr0364
sll1743	pp	sll1812
sll1743	pp	sll1746
slr0343	pp	slr1835
slr0343	pp	slr0737
slr0589	pp	slr0737
slr0589	pp	slr1835
sll0765	pp	slr1463
sll0044	pp	sll1694
sll0947	pp	slr0880
slr0549	pp	slr1234
sll0524	pp	slr0821
slr1760	pp	slr1761
sll1324	pp	slr0536
sll1324	pp	ssl2615
sll1324	pp	slr1329
sll1324	pp	sll1327
sll1324	pp	slr1287
sll1324	pp	slr0342
sll1324	pp	slr1369
sll1324	pp	slr1330
sll1324	pp	sll1325
sll1324	pp	sll1326
sll1324	pp	ssl1784
slr0821	pp	slr1686
slr0821	pp	ssr1513
slr0821	pp	slr0833
slr0821	pp	ssl3291
slr0821	pp	slr1566
slr0821	pp	ssr1041
slr0821	pp	slr1429
slr0821	pp	slr1461
slr0821	pp	ssl1707
slr0821	pp	slr1507
slr0821	pp	ssr1604
slr0821	pp	ssl3127
slr0329	pp	slr1234
slr0575	pp	slr0737
slr0575	pp	slr1835
sll0088	pp	sll0617
sll0654	pp	slr0789
sll0654	pp	slr0306
sll0654	pp	slr0081
sll0654	pp	slr1023
sll0654	pp	ssl0353
sll0654	pp	sll1169
sll0654	pp	sll1359
sll0654	pp	slr0613
sll1112	pp	slr0434
sll1112	pp	sll1747
slr0315	pp	slr0364
sll1525	pp	slr1835
sll1525	pp	slr0009
sll1380	pp	slr1835
sll1380	pp	slr0737
sll1380	pp	slr1643
slr0348	pp	slr1835
slr0348	pp	slr0737
sll1744	pp	slr0434
sll1744	pp	slr1463
sll1744	pp	sll1852
sll1744	pp	sll1812
sll1744	pp	sll1746
sll0179	pp	sll1099
sll0179	pp	slr1756
sll0179	pp	sll1746
slr1181	pp	slr1835
slr1181	pp	slr1643
sll1805	pp	sll1812
sll1805	pp	slr0434
sll1805	pp	slr1463
sll1631	pp	sll1801
sll1631	pp	slr0434
sll1631	pp	slr2075
sll1867	pp	slr1643
sll1867	pp	slr0009
sll1867	pp	slr0737
sll1867	pp	slr1835
sll0549	pp	slr0001
sll1811	pp	sll1812
slr0526	pp	slr1756
sll1806	pp	slr1463
sll1806	pp	sll1812
sll1803	pp	slr1463
sll1803	pp	sll1812
sll0169	pp	sll0819
sll0169	pp	slr1835
sll0169	pp	sll0851
sll0169	pp	sll0427
sll0169	pp	slr0737
sll0020	pp	slr2075
slr0204	pp	slr2094
slr0469	pp	slr1234
slr0469	pp	slr1463
sll2002	pp	slr1835
sll2002	pp	slr0737
sll1812	pp	slr0974
sll1812	pp	slr0544
sll1812	pp	slr1113
sll1812	pp	ssl3436
sll1812	pp	sll2005
sll1812	pp	slr0744
sll1812	pp	sll1820
sll1812	pp	slr0251
sll1812	pp	sll1822
sll1812	pp	sml0006
sll1812	pp	slr0354
sll1812	pp	sll1870
sll1812	pp	sll1819
sll1812	pp	ssl3441
sll1812	pp	sll1815
sll1812	pp	sll1818
sll1812	pp	sll1813
sll1812	pp	slr0628
sll1812	pp	sll1816
sll1812	pp	sll1814
sll1812	pp	ssl3437
sll1812	pp	sll1817
sll1812	pp	ssl3432
sll1812	pp	slr0469
sll1812	pp	ssr0482
sll1812	pp	slr1455
sll1812	pp	slr0417
sll1812	pp	slr2044
sll1812	pp	ssr1399
sll1812	pp	slr0467
sll2013	pp	slr1835
sll2013	pp	slr0737
sll0660	pp	sll1172
sll0696	pp	sll0851
sll0696	pp	slr1835
sll0696	pp	sll0819
sll0019	pp	sll1261
slr0565	pp	slr1643
slr0565	pp	slr1835
slr0565	pp	slr0737
sll1694	pp	slr1456
sll1694	pp	slr0842
sll1694	pp	ssl1277
sll1694	pp	slr0207
sll1694	pp	sll1835
sll1694	pp	sll1696
sll1694	pp	sll1891
sll1694	pp	slr0168
sll1694	pp	slr0841
sll1694	pp	slr1275
sll1694	pp	sll1695
sll1694	pp	slr0924
sll1694	pp	slr0163
sll1694	pp	slr0197
sll1694	pp	slr1120
sll1694	pp	slr0079
sll1694	pp	slr0161
sll1694	pp	slr0162
sll1694	pp	slr1276
sll1694	pp	slr1277
sll1694	pp	slr1855
sll1694	pp	slr1930
sll1694	pp	slr0063
sll1694	pp	slr1274
slr1655	pp	slr1835
slr1622	pp	slr1756
Q55280	pp	sll1070
Q55280	pp	sll0427
slr1238	pp	slr1992
slr0752	pp	slr1329
slr1963	pp	slr1964
sll1737	pp	slr0737
sll1737	pp	slr1835
sll0504	pp	sll1172
sll0504	pp	sll1908
sll1414	pp	slr1835
sll1414	pp	slr0737
sll1214	pp	slr0737
sll1214	pp	slr1835
slr1448	pp	slr2094
slr1269	pp	slr1756
slr1269	pp	slr1992
sll1809	pp	sll1812
sll1809	pp	slr1463
sll1809	pp	sll1852
sll1501	pp	slr1643
sll1049	pp	slr0821
sll0480	pp	slr1756
sll0109	pp	sll1747
sll1001	pp	sll1812
sll1360	pp	sll1852
sll1360	pp	sll1812
sll1360	pp	slr1463
sll1633	pp	slr1329
sll1633	pp	slr1463
sll0202	pp	slr1329
sll0202	pp	sll1326
sll0202	pp	sll1852
slr0022	pp	slr0737
slr0022	pp	slr1835
sll0865	pp	slr0001
sll0272	pp	sll0427
sll0272	pp	sll0819
sll0272	pp	sll0851
sll0272	pp	slr1835
sll0272	pp	slr0737
sll1615	pp	slr2075
sll0108	pp	slr1756
sll1268	pp	slr0364
sll1096	pp	sll1801
sll1096	pp	slr1761
sll1096	pp	sll1261
sll1096	pp	slr1463
sll1096	pp	sll1099
sll1096	pp	sll1812
sll1096	pp	sll1101
sll1096	pp	sll1746
sll1342	pp	slr1329
sll1342	pp	sll1577
sll1342	pp	slr0394
sll1097	pp	slr1761
sll1097	pp	sll1099
sll1097	pp	slr1463
sll1097	pp	sll1101
sll1097	pp	sll1746
sll1097	pp	sll1812
sll1097	pp	sll1801
sll0819	pp	ssl2598
sll0819	pp	sml0008
sll0819	pp	slr1835
sll0819	pp	slr1834
sll0819	pp	slr0737
sll0819	pp	slr1655
sll0819	pp	ssr2831
sll0819	pp	sll1321
sll0819	pp	sll1317
sll0819	pp	slr1110
sll0819	pp	slr0575
sll0819	pp	slr1674
sll0819	pp	slr1470
sll0819	pp	smr0009
sll0819	pp	slr1918
sll0819	pp	ssr1391
sll0819	pp	ssl1633
sll0819	pp	ssr3451
sll0819	pp	ssr3188
sll0819	pp	slr0906
sll0819	pp	sll0851
sll0819	pp	ssl0352
sll0819	pp	sml0005
sll0819	pp	slr0404
sll0819	pp	ssr2723
sll0819	pp	slr0399
sll0819	pp	slr1923
sll0819	pp	sll1322
sll0819	pp	slr0642
sll0819	pp	sll1525
sll0819	pp	slr0823
sll0819	pp	slr0348
sll0819	pp	sll1390
sll0819	pp	sll1418
sll0819	pp	slr1395
sll0819	pp	slr2000
sll0819	pp	slr0343
sll0819	pp	slr1747
sll0819	pp	slr0056
sll0819	pp	slr0963
sll0819	pp	sll1796
sll0819	pp	smr0004
sll0819	pp	sll1323
sll0819	pp	sll1586
sll0819	pp	sll1280
sll0819	pp	ssl0563
sll0819	pp	slr1055
sll0819	pp	sll0862
sll0819	pp	slr0506
sll0819	pp	sll1867
sll0819	pp	sll2013
sll0819	pp	sll1262
sll0819	pp	sll1398
sll0819	pp	smr0008
sll0819	pp	slr0948
sll0819	pp	sll2002
sll0819	pp	sll0933
sll0819	pp	smr0007
sll0819	pp	smr0010
sll0819	pp	slr1195
sll0819	pp	sml0001
sll0819	pp	sll0849
sll0819	pp	slr0022
sll0819	pp	slr1181
sll0819	pp	smr0006
sll0819	pp	sll1874
sll0819	pp	sll1071
sll0819	pp	slr0565
sll0819	pp	sll1091
sll0819	pp	slr0940
sll0819	pp	slr0692
sll0819	pp	slr2087
sll0819	pp	slr1254
sll0819	pp	sll1414
sll0819	pp	sll1737
sll0819	pp	slr1926
sll0819	pp	slr0589
sll0819	pp	slr1599
sll0819	pp	slr1638
sll0819	pp	slr1623
sll0819	pp	sll1214
sll0217	pp	slr0364
sll0455	pp	slr2094
sll0455	pp	sll1172
sll0290	pp	sll1852
sll0290	pp	slr1761
sll0274	pp	slr0364
slr1171	pp	slr1992
sll0639	pp	sll1324
slr0884	pp	slr1329
sll0078	pp	sll1172
sll0078	pp	sll1852
sll0078	pp	slr1761
sll1745	pp	sll1873
sll1745	pp	sll1812
sll1745	pp	sll1746
sll1745	pp	slr2075
sll0355	pp	sll0427
sll0355	pp	sll0851
sll1746	pp	ssr2799
sll1746	pp	slr2075
sll1746	pp	slr0744
sll1746	pp	ssl2982
sll1746	pp	sll1819
sll1746	pp	sll1821
sll1746	pp	sll1767
sll1746	pp	slr0628
sll1746	pp	sll1807
sll1746	pp	slr0080
sll1746	pp	slr1884
sll1746	pp	slr0067
sll1746	pp	sll1813
sll1746	pp	sll1865
sll1746	pp	slr0604
sll1746	pp	slr0904
sll1746	pp	ssl3437
sll1746	pp	sll1787
sll1746	pp	ssl1784
sll1746	pp	sll1806
sll1746	pp	ssr1399
sll1746	pp	sll1812
sll1746	pp	sll1802
sll1746	pp	sll1810
sll1746	pp	ssl3441
sll1746	pp	sll1808
sll1746	pp	sll1823
sll1746	pp	slr1418
sll1670	pp	slr2075
sll0554	pp	ssr0330
sll0554	pp	slr0077
sll0554	pp	slr0075
sll0554	pp	slr0074
sll0554	pp	slr1636
sll1030	pp	slr0364
sll1807	pp	slr1463
sll1807	pp	slr1329
sll1807	pp	slr0434
sll1807	pp	sll1812
slr0580	pp	slr1756
slr0580	pp	slr0880
sll0329	pp	sll1070
sll0329	pp	sll1747
sll0329	pp	slr2094
sll0329	pp	sll1326
sll1144	pp	slr0434
sll0427	pp	slr1462
sll0427	pp	slr0374
sll0427	pp	slr1420
sll0427	pp	slr1220
sll0427	pp	slr1165
sll0427	pp	slr1055
sll0427	pp	slr1349
sll0427	pp	slr0823
sll0427	pp	slr1816
sll0427	pp	sll0533
sll0427	pp	slr1503
sll0427	pp	sll1525
sll0427	pp	slr0444
sll0427	pp	slr1516
sll0427	pp	sll1925
sll0427	pp	slr0692
sll0427	pp	slr0348
sll0427	pp	slr2000
sll0427	pp	slr0399
sll0427	pp	slr0056
sll0427	pp	slr1540
sll0427	pp	slr1377
sll0427	pp	slr1020
sll0427	pp	slr2087
sll0427	pp	slr0343
sll0427	pp	slr1395
sll0427	pp	slr0012
sll0427	pp	sll0716
sll0427	pp	sll1586
sll0427	pp	sll1322
sll0427	pp	ssr2723
sll0427	pp	sll0696
sll0427	pp	slr1254
sll0427	pp	slr1638
sll0427	pp	sll1071
sll0427	pp	slr0589
sll0427	pp	sll0609
sll0427	pp	slr1623
sll0427	pp	sll1874
sll0427	pp	slr0565
sll0427	pp	sll1390
sll0427	pp	sll1214
sll0427	pp	sll0662
sll0427	pp	sll1091
sll0427	pp	slr1306
sll0427	pp	sll1372
sll0427	pp	slr1747
sll0427	pp	slr0642
sll0427	pp	slr1655
sll0427	pp	sll1262
sll0427	pp	slr0948
sll0427	pp	sll0933
sll0427	pp	slr0737
sll0427	pp	slr0022
sll0427	pp	smr0010
sll0427	pp	sll1321
sll0427	pp	smr0006
sll0427	pp	smr0008
sll0427	pp	sll1737
sll0427	pp	ssr2831
sll0427	pp	ssl1633
sll0427	pp	sll1414
sll0427	pp	slr1926
sll0427	pp	slr0940
sll0427	pp	sll1577
sll0427	pp	sll1342
sll0427	pp	ssr3188
sll0427	pp	slr1835
sll0427	pp	slr1674
sll0427	pp	slr1110
sll0427	pp	sll2013
sll0427	pp	sml0001
sll0427	pp	smr0007
sll0427	pp	slr1918
sll0427	pp	ssr3451
sll0427	pp	smr0009
sll0427	pp	slr1834
sll0427	pp	slr1195
sll0427	pp	slr1470
sll0427	pp	sll2002
sll0427	pp	sml0005
sll0427	pp	slr1599
sll0427	pp	sll0819
sll0427	pp	sll1317
sll0427	pp	sll1398
sll0427	pp	slr0575
sll0427	pp	ssl0352
sll0427	pp	ssr1391
sll0427	pp	slr1181
sll0427	pp	ssl2598
sll0427	pp	sll1867
sll0427	pp	sll1418
sll0427	pp	sll0849
sll0427	pp	sll0851
sll0427	pp	slr0906
sll0427	pp	sll1194
slr1226	pp	slr1751
sll0226	pp	slr0737
sll0226	pp	slr1835
sll0226	pp	sll0427
sll0226	pp	sll0819
sll0226	pp	sll0851
sll1808	pp	sll1812
sll1808	pp	slr1463
sll1810	pp	sll1812
sll1810	pp	sll1852
sll1194	pp	sll1577
slr1350	pp	slr1835
sll1322	pp	slr1329
sll1322	pp	sll1326
sll1322	pp	sll1324
sll1322	pp	slr0737
sll1322	pp	slr1835
sll0271	pp	slr0434
sll1747	pp	slr0444
sll1747	pp	slr0055
sll1747	pp	slr2130
sll1747	pp	slr0553
sll1747	pp	slr0917
sll1747	pp	slr1022
sll1747	pp	sll1852
sll1747	pp	slr1133
sll1747	pp	slr1274
sll1747	pp	slr1364
sll1747	pp	slr0346
sll1747	pp	sll1958
sll1747	pp	sll1945
sll1747	pp	slr0329
sll1747	pp	slr1884
sll1747	pp	slr0434
sll1747	pp	slr0966
sll1747	pp	sll1909
sll1747	pp	slr0877
sll1747	pp	slr0817
sll1747	pp	slr0549
sll1747	pp	slr1159
sll1747	pp	slr0649
sll1747	pp	slr0080
sll1747	pp	slr1646
sll1747	pp	slr1559
sll1747	pp	slr2081
sll1747	pp	slr1979
sll1747	pp	slr0738
sll1639	pp	slr0364
slr1722	pp	slr1756
slr1639	pp	slr1756
sll1317	pp	slr0737
sll1317	pp	slr1835
sll1317	pp	sll1324
sll1317	pp	slr1643
sll0418	pp	sll1101
sll0418	pp	sll1099
slr0213	pp	slr1463
slr0213	pp	slr2075
slr0213	pp	slr1756
slr1834	pp	slr1835
sll0264	pp	sll1873
slr2075	pp	ssl2084
slr0089	pp	slr1835
sll2005	pp	slr1756
sll0045	pp	slr0009
sll1508	pp	slr1751
sll0199	pp	slr0737
slr0528	pp	slr1751
slr0251	pp	slr1751
sll0708	pp	sll1801
sll1074	pp	sll1746
sll1074	pp	sll1099
slr0737	pp	slr2032
slr0737	pp	slr0954
slr0737	pp	slr1643
slr0737	pp	smr0004
slr0737	pp	slr1285
slr0737	pp	slr1055
slr0737	pp	slr0990
slr0737	pp	ssl3379
slr0737	pp	slr1384
slr0737	pp	slr1471
slr0737	pp	slr1287
slr0737	pp	slr1777
slr0737	pp	slr1540
slr0737	pp	slr2087
slr0737	pp	ssr2723
slr0737	pp	slr0738
slr0737	pp	slr0823
slr0737	pp	sml0008
slr0737	pp	slr1254
slr0737	pp	slr0940
slr0737	pp	slr0963
slr0737	pp	slr1110
slr0737	pp	slr1599
slr0737	pp	slr1918
slr0737	pp	slr0948
slr0737	pp	ssl2598
slr0737	pp	ssr1391
slr0737	pp	slr0906
slr0737	pp	slr1181
slr0737	pp	slr1470
slr0737	pp	slr1195
slr0737	pp	slr1638
slr0737	pp	slr1623
slr0737	pp	slr1926
slr0737	pp	slr1674
slr0737	pp	sml0005
slr0737	pp	sml0001
slr0737	pp	smr0007
slr0737	pp	smr0006
slr0737	pp	smr0009
slr0737	pp	smr0008
slr0737	pp	ssl0352
slr0737	pp	smr0010
slr0737	pp	ssr3188
slr0737	pp	ssl1633
slr0737	pp	slr1834
slr0737	pp	slr1835
slr0737	pp	ssr3451
slr0737	pp	ssl0563
slr0737	pp	slr1655
slr0737	pp	ssr2831
slr1254	pp	slr1835
slr0604	pp	slr1463
sll0502	pp	sll1172
sll0502	pp	sll1099
sll0502	pp	slr1234
slr1623	pp	slr1643
slr1623	pp	slr1835
sll1262	pp	slr0737
sll1262	pp	slr1835
sll1262	pp	slr1643
sll1669	pp	sll1747
sll1669	pp	slr0434
slr0399	pp	slr0737
slr0399	pp	slr1835
sll1538	pp	slr1234
slr0807	pp	slr2075
sll0402	pp	slr1756
slr0036	pp	slr1756
slr1808	pp	slr2094
sll0617	pp	slr2047
sll0617	pp	sll1835
sll0617	pp	slr1257
sll0617	pp	sll1040
sll0617	pp	slr0898
sll0617	pp	sll0924
sll0617	pp	sll1533
sll0617	pp	sll0736
sll0617	pp	slr1515
sll0617	pp	slr0610
sll0617	pp	slr1395
sll0617	pp	slr1277
sll0617	pp	slr0163
sll0617	pp	slr1174
sll0617	pp	slr1946
sll0617	pp	slr0161
sll0617	pp	slr0280
sll0617	pp	slr0692
sll0617	pp	slr0404
sll1244	pp	slr0434
sll1244	pp	sll1746
slr0710	pp	slr1756
slr0710	pp	slr1329
sll0926	pp	sll1852
sll0185	pp	slr0880
slr1656	pp	slr1756
sll0792	pp	sll1812
sll0928	pp	sll0930
sll0778	pp	slr0821
sll0240	pp	sll1812
sll1085	pp	slr2075
slr1672	pp	slr2094
sll0069	pp	slr1198
sll1514	pp	slr2075
sll1069	pp	sll1070
slr1540	pp	slr1835
sll1280	pp	slr1835
slr0454	pp	slr1751
sll1740	pp	sll1812
sll0876	pp	sll1852
sll1323	pp	sll1326
sll1323	pp	sll1324
sll1323	pp	slr1329
sll1323	pp	slr0737
sll1612	pp	sll1852
slr0838	pp	slr1463
sll1058	pp	sll1747
sll1059	pp	sll1101
sll1059	pp	sll1801
sll1059	pp	sll1812
sll1059	pp	sll1852
sll0767	pp	slr1234
sll0767	pp	slr1463
sll1577	pp	slr0012
sll1577	pp	sll1580
sll1577	pp	sll1578
sll1577	pp	sll1579
sll1577	pp	slr1516
sll1577	pp	ssl3093
sll1577	pp	ssr2831
slr0974	pp	slr1234
slr0012	pp	slr0394
slr0009	pp	slr0012
slr0009	pp	slr0011
slr0009	pp	slr0394
slr0009	pp	slr1619
slr0009	pp	slr1756
slr0009	pp	slr1327
slr0009	pp	slr1599
slr0009	pp	ssl2749
slr0009	pp	slr1181
slr0009	pp	slr1530
slr0009	pp	slr2033
slr0009	pp	slr0844
slr0009	pp	ssl2598
slr0009	pp	slr1507
slr0009	pp	ssr3451
sll1883	pp	slr1756
slr0394	pp	slr0884
slr0394	pp	slr1945
slr0394	pp	slr0783
slr0394	pp	slr0639
slr0394	pp	slr0477
slr0394	pp	slr0952
slr0394	pp	slr1934
slr0394	pp	slr0604
slr0394	pp	slr1843
slr0394	pp	slr0752
slr0394	pp	slr1124
slr0394	pp	slr0661
slr0394	pp	slr1159
slr0394	pp	slr2132
slr0394	pp	slr0710
slr0394	pp	slr1793
slr0394	pp	slr0922
slr0394	pp	ssr3307
slr0394	pp	slr1867
sll0053	pp	slr0434
sll0550	pp	slr0364
slr1844	pp	slr2075
sll1815	pp	sll1852
sll1641	pp	slr1756
sll1641	pp	slr0394
sll0459	pp	slr1756
sll1282	pp	sll1908
sll1282	pp	sll1812
slr0066	pp	slr1234
sll0864	pp	slr0364
sll1545	pp	slr1992
sll0017	pp	slr0536
sll0017	pp	slr1887
sll0017	pp	slr1808
sll0017	pp	sll1994
sll0017	pp	sll0378
sll0017	pp	sll0686
sll0017	pp	sll1876
sll0017	pp	sll1513
sll0017	pp	sll0916
sll0017	pp	sll0166
sll0017	pp	slr1910
sll0017	pp	sll0635
sll0017	pp	slr1542
sll0017	pp	slr0054
sll0067	pp	slr1992
sll1578	pp	ssr2831
sll1578	pp	ssl3093
sll1578	pp	sll1579
sll1578	pp	sll1580
sll1578	pp	slr1878
sll1662	pp	sll1747
sll0544	pp	sll1852
sll0830	pp	sll1101
sll0830	pp	sll1099
sll0195	pp	slr1835
sll0195	pp	sll0851
sll0195	pp	sll1101
sll0195	pp	sll1099
sll0195	pp	slr0737
sll0157	pp	sll0851
sll0157	pp	slr1835
sll0157	pp	sll0819
sll0157	pp	sll0427
sll0157	pp	slr0737
sll0716	pp	sll1261
slr0364	pp	slr2046
slr0364	pp	slr0899
slr0364	pp	slr1028
slr0364	pp	slr0408
slr0364	pp	slr1644
slr0364	pp	slr1966
slr0364	pp	slr0366
slr0364	pp	slr2111
slr0364	pp	slr1899
slr0364	pp	slr0795
slr0364	pp	slr1219
sll1027	pp	slr1756
sll1502	pp	slr1756
sll0533	pp	ssl3437
sll0533	pp	ssl3441
sll0533	pp	sll0535
sll0533	pp	sll1099
sll0533	pp	sll1767
sll0533	pp	sll1326
sll0533	pp	sll1746
sll0533	pp	slr0164
sll0533	pp	slr1974
sll0533	pp	slr0012
sll0533	pp	ssl2982
sll0533	pp	slr1516
sll0533	pp	slr1549
sll0533	pp	ssr2799
sll0533	pp	sll1342
sll0533	pp	sll1194
sll0533	pp	sll1577
sll0533	pp	slr0904
sll0533	pp	sll1520
sll0533	pp	slr2058
sll0533	pp	sll1768
sll0533	pp	slr1844
sll0533	pp	sll1198
sll0533	pp	slr1344
sll0533	pp	slr1045
sll0533	pp	slr0901
sll0535	pp	sll1852
sll0535	pp	slr2075
slr0963	pp	slr1643
sll0553	pp	sll0554
sll0245	pp	sll1746
sll0245	pp	slr0394
sll0245	pp	slr1463
sll0245	pp	sll1099
sll0415	pp	sll1812
sll1479	pp	slr2094
slr1751	pp	slr2131
slr1751	pp	slr1752
slr1251	pp	slr1761
sll0898	pp	slr1463
sll0898	pp	sll1852
slr0186	pp	slr1756
slr1843	pp	slr2094
slr1990	pp	slr1992
sll0757	pp	slr2094
sll0757	pp	slr1756
sll0757	pp	sll1747
sll0901	pp	slr0394
sll0901	pp	sll1747
sll0901	pp	sll1099
sll0901	pp	sll1261
sll0901	pp	slr1463
sll0385	pp	slr1463
sll0385	pp	sll1812
sll0520	pp	slr1835
sll0520	pp	slr0737
sll0520	pp	sll0851
sll0018	pp	sll1776
sll0018	pp	slr0394
sll0018	pp	slr2094
sll0018	pp	slr0943
sll0018	pp	slr0884
sll0018	pp	sll1070
sll0018	pp	slr0952
sll0018	pp	slr0783
sll0018	pp	sll0816
sll0018	pp	slr0752
sll0018	pp	slr0963
sll0018	pp	sll0336
sll0018	pp	sll0245
sll0018	pp	sll1342
sll0018	pp	slr0434
sll0018	pp	sll0329
sll0018	pp	slr2132
sll0018	pp	sll1820
sll0018	pp	slr1342
sll0018	pp	slr0649
sll0018	pp	sll0897
sll0018	pp	sll0377
sll0018	pp	sll1299
sll1908	pp	slr0194
sll1908	pp	slr1517
sll1908	pp	sll1909
sll1908	pp	slr0444
sll1908	pp	slr1226
sll1908	pp	sll1931
sll1908	pp	slr0066
sll1908	pp	slr0549
sll1908	pp	slr0348
sll1908	pp	slr2123
sll1908	pp	slr0520
sll0646	pp	sll1852
sll0171	pp	sll1172
slr0500	pp	slr1234
slr0362	pp	slr0880
sll1326	pp	sll1787
sll1326	pp	slr0381
sll1326	pp	sll1557
sll1326	pp	slr0072
sll1326	pp	slr1597
sll1326	pp	slr0546
sll1326	pp	slr0958
sll1326	pp	slr0070
sll1326	pp	slr2035
sll1326	pp	sll1866
sll1326	pp	sll1746
sll1326	pp	ssl2615
sll1326	pp	ssl3437
sll1326	pp	ssl3441
sll1326	pp	sll1327
sll1326	pp	slr1329
sll1326	pp	slr1945
sll1326	pp	sll1931
sll1326	pp	slr1622
sll1326	pp	slr1756
sll1326	pp	ssr2799
sll1326	pp	ssl2982
sll1326	pp	sll1767
sll1326	pp	slr1330
sll1326	pp	slr2058
sll1326	pp	slr1287
sll1326	pp	ssl2084
sll1326	pp	slr0261
sll1326	pp	slr0752
sll1326	pp	slr0328
sll1326	pp	slr0434
sll1326	pp	sll1994
slr0335	pp	ssr3383
slr0335	pp	slr0906
slr1761	pp	slr2104
slr0743	pp	slr2075
slr0744	pp	slr1463
sll0336	pp	sll1326
sll0848	pp	sll0851
sll0848	pp	slr0364
sll0848	pp	slr2075
slr1986	pp	ssr3383
slr1986	pp	slr2067
sll1035	pp	sll1326
sll1035	pp	slr0394
sll0270	pp	slr0880
sll0270	pp	sll0533
slr1133	pp	slr1756
sll0920	pp	slr0737
sll1865	pp	slr0434
sll1623	pp	slr1463
sll1623	pp	sll1812
sll1553	pp	slr0364
sll0454	pp	sll1908
sll0454	pp	slr1463
sll1443	pp	sll1852
slr0692	pp	slr0737
slr0692	pp	slr1835
sll1023	pp	sll1326
sll1498	pp	slr1761
sll1498	pp	slr1756
sll0370	pp	slr1329
sll0370	pp	slr1756
slr0156	pp	slr2075
sll0373	pp	slr1756
slr0615	pp	slr0880
sll1444	pp	slr0394
sll1721	pp	sll1747
slr0940	pp	slr1835
sll0350	pp	slr1643
sll1056	pp	sll1099
sll1056	pp	sll1261
sll1327	pp	slr1329
slr1329	pp	ssl2615
slr1329	pp	slr1756
slr1329	pp	slr1887
slr1329	pp	slr1476
slr1329	pp	slr1843
slr1329	pp	slr1330
sll1107	pp	sll1873
sll1043	pp	sll1324
sll1043	pp	slr0394
sll1043	pp	sll1852
sll1051	pp	sll1578
sll1787	pp	sll1852
sll1787	pp	sll1812
sll1787	pp	slr0434
sll1787	pp	slr1463
sll1787	pp	slr0009
sll1787	pp	slr1329
sll1818	pp	sll1852
sll1440	pp	sll1559
sll1750	pp	slr2075
slr0738	pp	slr1756
sll1893	pp	slr1234
slr0084	pp	slr1234
slr0638	pp	slr1329
slr0952	pp	slr2094
sll1852	pp	slr1974
sll1852	pp	slr0452
sll1852	pp	slr1510
sll1852	pp	slr1511
sll1852	pp	slr2130
sll1852	pp	slr2136
sll1852	pp	sll1854
sll1852	pp	slr0357
sll1852	pp	slr0661
sll1852	pp	slr0744
sll1852	pp	slr0847
sll1852	pp	sll1853
sll1852	pp	slr1597
sll1852	pp	slr0469
sll1852	pp	ssl3441
sll1852	pp	slr1164
sll1852	pp	ssl2982
sll1852	pp	slr0591
sll1852	pp	slr0379
sll1852	pp	slr0446
sll1852	pp	slr0557
sll1852	pp	slr0611
sll1852	pp	slr1325
sll1852	pp	slr1991
sll1852	pp	slr0707
sll1852	pp	slr1123
slr0966	pp	slr1756
slr0546	pp	slr1756
slr0543	pp	slr1756
sll0609	pp	slr0737
sll0609	pp	sll0851
sll0609	pp	slr1835
sll0609	pp	sll0819
slr0880	pp	slr0883
slr0880	pp	slr0954
slr0880	pp	slr1908
slr0880	pp	slr1885
sll1325	pp	slr1329
sll1325	pp	sll1326
slr0001	pp	slr0882
slr0608	pp	slr1234
slr0608	pp	slr2094
slr0652	pp	slr1234
sll0337	pp	sll0654
sll0362	pp	slr0364
slr0827	pp	slr1756
sll1632	pp	slr0821
sll1872	pp	slr0880
slr0722	pp	slr1234
sll1261	pp	slr1130
sll1261	pp	ssl1784
sll1261	pp	slr0434
sll1261	pp	sll1745
sll1261	pp	sll1660
sll1261	pp	slr1679
sll1261	pp	sll1818
sll1261	pp	sll1806
sll1261	pp	slr1377
sll1261	pp	sll1814
sll1261	pp	sll1802
sll1261	pp	slr0008
sll1261	pp	slr0713
sll1261	pp	sll1425
sll1261	pp	slr0164
sll1261	pp	sll1556
sll1261	pp	ssl3437
sll1261	pp	slr0469
sll1261	pp	sll1664
sll1261	pp	sll1931
sll1261	pp	slr0020
sll1261	pp	slr1369
sll1261	pp	slr0838
sll1261	pp	sll1633
sll1261	pp	slr1463
sll1261	pp	slr2075
sll1261	pp	sll1807
sll1261	pp	sll1821
sll1261	pp	slr0213
sll1261	pp	sll1800
sll1909	pp	slr1234
sll1909	pp	slr0880
sll1260	pp	slr1463
sll1260	pp	sll1812
sll1260	pp	sll1746
sll1260	pp	sll1261
sll1874	pp	slr0737
sll1874	pp	slr1835
sll0295	pp	slr1835
sll0295	pp	sll0851
sll0295	pp	sll0427
sll0295	pp	slr0737
sll0295	pp	sll0819
sll1688	pp	sll1908
sll1688	pp	slr0821
sll0408	pp	sll0819
sll0408	pp	slr1835
sll0408	pp	slr0737
sll0408	pp	sll0851
sll0408	pp	sll0427
sll0542	pp	sll1099
sll1689	pp	slr0434
slr0950	pp	slr1234
sll0142	pp	slr1751
slr1463	pp	ssl3437
slr1463	pp	slr1884
slr1463	pp	ssl3432
slr0434	pp	slr0739
slr0434	pp	slr0774
slr0434	pp	ssr0482
slr0434	pp	slr0546
slr0434	pp	slr1325
slr0434	pp	slr1369
slr0434	pp	slr1463
slr0434	pp	slr1356
slr0434	pp	slr0653
slr0434	pp	slr1656
slr0434	pp	slr1756
slr0434	pp	slr0435
slr0434	pp	slr1622
slr0434	pp	slr2130
slr0434	pp	slr1564
slr0434	pp	ssr2799
sll1925	pp	slr1835
sll1925	pp	slr0737
sll1873	pp	slr1794
sll1873	pp	slr2032
sll1873	pp	slr0179
sll1873	pp	slr1436
sll1873	pp	slr1039
sll1873	pp	slr1772
sll1873	pp	slr0112
sll1873	pp	slr0565
slr0056	pp	slr1835
slr0056	pp	slr0737
sll0499	pp	slr1234
sll1481	pp	slr1761

## Sheet: Table S5B
Table S5B. List of identified photosynthesis-related proteins and their interactiong proteins.
sll1187	pp	slr1329
sll1187	pp	sll1326
sll0875	pp	slr1835
sll0875	pp	slr0737
slr1835	pp	ssl2598
slr1835	pp	slr1918
slr1835	pp	slr1926
slr1835	pp	ssr1391
slr1835	pp	ssr2723
slr1835	pp	ssl3379
slr1835	pp	ssl0563
slr1835	pp	slr2087
slr1835	pp	slr1923
slr1835	pp	ssr3451
slr1835	pp	ssr2831
slr1835	pp	ssl1633
slr1835	pp	ssr3188
slr1835	pp	smr0010
slr1835	pp	ssl0352
slr1835	pp	smr0008
slr1835	pp	smr0009
slr1835	pp	smr0006
slr1835	pp	smr0007
slr1835	pp	sml0001
slr1835	pp	sml0005
slr0009	pp	slr0012
slr0009	pp	slr0011
slr0009	pp	slr0394
slr0009	pp	slr1619
slr0009	pp	slr1756
slr0009	pp	slr1327
slr0009	pp	slr1599
slr0009	pp	ssl2749
slr0009	pp	slr1181
slr0009	pp	slr1530
slr0009	pp	slr2033
slr0009	pp	slr0844
slr0009	pp	ssl2598
slr0009	pp	slr1507
slr0009	pp	ssr3451
slr0506	pp	slr1835
slr0506	pp	slr0737
sll1326	pp	sll1787
sll1326	pp	slr0381
sll1326	pp	sll1557
sll1326	pp	slr0072
sll1326	pp	slr1597
sll1326	pp	slr0546
sll1326	pp	slr0958
sll1326	pp	slr0070
sll1326	pp	slr2035
sll1326	pp	sll1866
sll1326	pp	sll1746
sll1326	pp	ssl2615
sll1326	pp	ssl3437
sll1326	pp	ssl3441
sll1326	pp	sll1327
sll1326	pp	slr1329
sll1326	pp	slr1945
sll1326	pp	sll1931
sll1326	pp	slr1622
sll1326	pp	slr1756
sll1326	pp	ssr2799
sll1326	pp	ssl2982
sll1326	pp	sll1767
sll1326	pp	slr1330
sll1326	pp	slr2058
sll1326	pp	slr1287
sll1326	pp	ssl2084
sll1326	pp	slr0261
sll1326	pp	slr0752
sll1326	pp	slr0328
sll1326	pp	slr0434
sll1326	pp	sll1994
slr2067	pp	ssr3383
sll0096	pp	sll0427
sll0096	pp	slr1835
sll0096	pp	sll0851
sll0096	pp	sll0819
sll0096	pp	slr0737
sll0520	pp	slr1835
sll0520	pp	slr0737
sll0520	pp	sll0851
slr0214	pp	slr0364
slr1540	pp	slr1835
sll1349	pp	slr0009
slr0963	pp	slr1643
sll0169	pp	sll0819
sll0169	pp	slr1835
sll0169	pp	sll0851
sll0169	pp	sll0427
sll0169	pp	slr0737
sll0928	pp	sll0930
slr1834	pp	slr1835
sll0045	pp	slr0009
sll0362	pp	slr0364
sll0696	pp	sll0851
sll0696	pp	slr1835
sll0696	pp	sll0819
sll1023	pp	sll1326
slr1329	pp	ssl2615
slr1329	pp	slr1756
slr1329	pp	slr1887
slr1329	pp	slr1476
slr1329	pp	slr1843
slr1329	pp	slr1330
sll1327	pp	slr1329
sll0370	pp	slr1329
sll1553	pp	slr0364
sll0248	pp	sll0819
sll0336	pp	sll1326
sll1633	pp	slr1329
slr1986	pp	ssr3383
slr1986	pp	slr2067
sll1342	pp	slr1329
sll1342	pp	sll1577
sll0427	pp	slr1462
sll0427	pp	slr0374
sll0427	pp	slr1420
sll0427	pp	slr1220
sll0427	pp	slr1165
sll0427	pp	slr1055
sll0427	pp	slr1349
sll0427	pp	slr0823
sll0427	pp	slr1816
sll0427	pp	sll0533
sll0427	pp	slr1503
sll0427	pp	sll1525
sll0427	pp	slr0444
sll0427	pp	slr1516
sll0427	pp	sll1925
sll0427	pp	slr0692
sll0427	pp	slr0348
sll0427	pp	slr2000
sll0427	pp	slr0399
sll0427	pp	slr0056
sll0427	pp	slr1540
sll0427	pp	slr1377
sll0427	pp	slr1020
sll0427	pp	slr2087
sll0427	pp	slr0343
sll0427	pp	slr1395
sll0427	pp	slr0012
sll0427	pp	sll0716
sll0427	pp	sll1586
sll0427	pp	sll1322
sll0427	pp	ssr2723
sll0427	pp	sll0696
sll0427	pp	slr1254
sll0427	pp	slr1638
sll0427	pp	sll1071
sll0427	pp	slr0589
sll0427	pp	sll0609
sll0427	pp	slr1623
sll0427	pp	sll1874
sll0427	pp	slr0565
sll0427	pp	sll1390
sll0427	pp	sll1214
sll0427	pp	sll0662
sll0427	pp	sll1091
sll0427	pp	slr1306
sll0427	pp	sll1372
sll0427	pp	slr1747
sll0427	pp	slr0642
sll0427	pp	slr1655
sll0427	pp	sll1262
sll0427	pp	slr0948
sll0427	pp	sll0933
sll0427	pp	slr0737
sll0427	pp	slr0022
sll0427	pp	smr0010
sll0427	pp	sll1321
sll0427	pp	smr0006
sll0427	pp	smr0008
sll0427	pp	sll1737
sll0427	pp	ssr2831
sll0427	pp	ssl1633
sll0427	pp	sll1414
sll0427	pp	slr1926
sll0427	pp	slr0940
sll0427	pp	sll1577
sll0427	pp	sll1342
sll0427	pp	ssr3188
sll0427	pp	slr1835
sll0427	pp	slr1674
sll0427	pp	slr1110
sll0427	pp	sll2013
sll0427	pp	sml0001
sll0427	pp	smr0007
sll0427	pp	slr1918
sll0427	pp	ssr3451
sll0427	pp	smr0009
sll0427	pp	slr1834
sll0427	pp	slr1195
sll0427	pp	slr1470
sll0427	pp	sll2002
sll0427	pp	sml0005
sll0427	pp	slr1599
sll0427	pp	sll0819
sll0427	pp	sll1317
sll0427	pp	sll1398
sll0427	pp	slr0575
sll0427	pp	ssl0352
sll0427	pp	ssr1391
sll0427	pp	slr1181
sll0427	pp	ssl2598
sll0427	pp	sll1867
sll0427	pp	sll1418
sll0427	pp	sll0849
sll0427	pp	sll0851
sll0427	pp	slr0906
sll0427	pp	sll1194
sll1194	pp	sll1577
sll1324	pp	slr0536
sll1324	pp	ssl2615
sll1324	pp	slr1329
sll1324	pp	sll1327
sll1324	pp	slr1287
sll1324	pp	slr0342
sll1324	pp	slr1369
sll1324	pp	slr1330
sll1324	pp	sll1325
sll1324	pp	sll1326
sll1324	pp	ssl1784
slr0638	pp	slr1329
slr0364	pp	slr2046
slr0364	pp	slr0899
slr0364	pp	slr1028
slr0364	pp	slr0408
slr0364	pp	slr1644
slr0364	pp	slr1966
slr0364	pp	slr0366
slr0364	pp	slr2111
slr0364	pp	slr1899
slr0364	pp	slr0795
slr0364	pp	slr1219
sll1525	pp	slr1835
sll1525	pp	slr0009
sll1925	pp	slr1835
sll1925	pp	slr0737
sll1787	pp	slr0009
sll1787	pp	slr1329
sll0533	pp	sll1326
sll0533	pp	sll1577
sll0609	pp	slr0737
sll0609	pp	sll0851
sll0609	pp	slr1835
sll0609	pp	sll0819
slr0692	pp	slr0737
slr0692	pp	slr1835
slr0940	pp	slr1835
sll0157	pp	sll0851
sll0157	pp	slr1835
sll0157	pp	sll0819
sll0157	pp	sll0427
sll0157	pp	slr0737
sll0639	pp	sll1324
slr0710	pp	slr1329
sll0848	pp	sll0851
sll0848	pp	slr0364
slr1638	pp	slr1835
slr1638	pp	slr1643
slr1674	pp	slr1835
sll0920	pp	slr0737
sll1035	pp	sll1326
slr0575	pp	slr0737
slr0575	pp	slr1835
sll2013	pp	slr1835
sll2013	pp	slr0737
sll2002	pp	slr1835
sll2002	pp	slr0737
slr1195	pp	slr1643
slr1195	pp	slr1835
slr1110	pp	slr1835
slr0948	pp	slr1835
slr0589	pp	slr0737
slr0589	pp	slr1835
sll1321	pp	sll1324
sll1321	pp	slr0737
sll1321	pp	slr1835
sll1321	pp	sll1326
sll1321	pp	slr1643
sll1071	pp	slr1835
sll1071	pp	slr0737
sll0933	pp	slr1835
sll0933	pp	slr0737
sll0933	pp	slr1643
sll1737	pp	slr0737
sll1737	pp	slr1835
sll1414	pp	slr1835
sll1414	pp	slr0737
sll1280	pp	slr1835
sll1398	pp	slr0737
sll1398	pp	slr1835
sll1398	pp	slr1643
slr1599	pp	slr1835
slr0525	pp	slr1835
slr0525	pp	slr0737
sll1578	pp	ssr2831
sll1578	pp	ssl3093
sll1578	pp	sll1579
sll1578	pp	sll1580
sll1578	pp	slr1878
sll1214	pp	slr0737
sll1214	pp	slr1835
sll0401	pp	sll1326
sll1817	pp	slr1329
slr0906	pp	slr1643
slr0906	pp	slr1835
sll0469	pp	slr1329
sll0469	pp	sll1326
sll1091	pp	slr0737
sll1091	pp	slr1835
sll1454	pp	slr1643
sll1325	pp	slr1329
sll1325	pp	sll1326
sll1043	pp	sll1324
sll0648	pp	slr1329
sll0648	pp	sll1326
sll0408	pp	sll0819
sll0408	pp	slr1835
sll0408	pp	slr0737
sll0408	pp	sll0851
sll0408	pp	sll0427
slr0823	pp	slr1835
sll0450	pp	slr1643
sll1874	pp	slr0737
sll1874	pp	slr1835
slr0089	pp	slr1835
slr0611	pp	slr1329
sll0662	pp	sll0851
sll0662	pp	slr1835
sll0662	pp	slr0737
sll0662	pp	sll0819
sll1252	pp	slr0737
sll1252	pp	slr1835
slr0056	pp	slr1835
slr0056	pp	slr0737
sll1742	pp	slr1329
sll1099	pp	sll1326
sll1051	pp	sll1578
sll0350	pp	slr1643
sll0220	pp	sll1326
sll0220	pp	slr1329
sll0247	pp	slr0737
sll0247	pp	slr1835
sll0247	pp	sll0427
sll0247	pp	sll0819
sll0274	pp	slr0364
sll0992	pp	sll1326
slr1643	pp	ssr2831
slr1643	pp	smr0009
slr1643	pp	ssl0352
slr1643	pp	sml0005
slr1643	pp	sml0001
slr1643	pp	slr1719
slr1643	pp	smr0007
slr1643	pp	slr1674
slr1643	pp	slr1859
slr1643	pp	ssl1633
slr1643	pp	slr1734
slr1643	pp	slr1834
slr1643	pp	slr1843
slr1643	pp	smr0006
slr1643	pp	ssr3451
slr1643	pp	slr1835
sll0927	pp	slr1329
sll0927	pp	sll1324
sll0927	pp	sll1326
sll1957	pp	slr0364
slr0070	pp	slr1329
sll0899	pp	slr1329
sll0899	pp	sll1326
sll0849	pp	slr0009
sll0849	pp	slr1835
sll0849	pp	slr0737
sll0849	pp	sll0851
sll0851	pp	slr1643
sll0851	pp	slr0954
sll0851	pp	slr0335
sll0851	pp	sll1380
sll0851	pp	sll1280
sll0851	pp	slr0525
sll0851	pp	slr1923
sll0851	pp	slr0506
sll0851	pp	slr1350
sll0851	pp	sll1925
sll0851	pp	sll1525
sll0851	pp	slr0404
sll0851	pp	sll0875
sll0851	pp	slr1395
sll0851	pp	slr1420
sll0851	pp	slr1777
sll0851	pp	slr0374
sll0851	pp	slr1540
sll0851	pp	ssl3379
sll0851	pp	slr0823
sll0851	pp	slr0692
sll0851	pp	sll1194
sll0851	pp	slr2087
sll0851	pp	slr0565
sll0851	pp	slr0343
sll0851	pp	slr0056
sll0851	pp	slr0348
sll0851	pp	slr0861
sll0851	pp	sll1252
sll0851	pp	ssl0563
sll0851	pp	slr1055
sll0851	pp	sll1322
sll0851	pp	slr0399
sll0851	pp	ssr2723
sll0851	pp	slr0906
sll0851	pp	slr1623
sll0851	pp	slr0589
sll0851	pp	sll2002
sll0851	pp	slr0575
sll0851	pp	slr1638
sll0851	pp	slr0948
sll0851	pp	slr1110
sll0851	pp	slr1599
sll0851	pp	sll2013
sll0851	pp	sll1091
sll0851	pp	sll1071
sll0851	pp	slr0940
sll0851	pp	sll1874
sll0851	pp	slr1254
sll0851	pp	sll1214
sll0851	pp	sll1418
sll0851	pp	slr1834
sll0851	pp	slr1835
sll0851	pp	slr1470
sll0851	pp	slr1674
sll0851	pp	slr0737
sll0851	pp	slr1195
sll0851	pp	sll1737
sll0851	pp	slr0022
sll0851	pp	sll1398
sll0851	pp	sll1414
sll0851	pp	sll1262
sll0851	pp	sll1317
sll0851	pp	sll1321
sll0851	pp	sll0933
sll0851	pp	slr1918
sll0851	pp	ssr2831
sll0851	pp	smr0007
sll0851	pp	ssl2598
sll0851	pp	sll1867
sll0851	pp	ssr3451
sll0851	pp	slr1655
sll0851	pp	ssr3188
sll0851	pp	smr0008
sll0851	pp	smr0006
sll0851	pp	ssl0352
sll0851	pp	smr0010
sll0851	pp	ssr1391
sll0851	pp	ssl1633
sll0851	pp	sml0001
sll0851	pp	slr1926
sll0851	pp	smr0009
sll0851	pp	sml0005
sll0851	pp	slr1181
sll0194	pp	sll0851
sll0194	pp	slr1835
sll0194	pp	slr0737
slr1350	pp	slr1835
sll1070	pp	sll1326
sll0217	pp	slr0364
sll0616	pp	slr0737
sll0616	pp	slr1835
sll0616	pp	sll0851
sll0226	pp	slr0737
sll0226	pp	slr1835
sll0226	pp	sll0427
sll0226	pp	sll0819
sll0226	pp	sll0851
slr0022	pp	slr0737
slr0022	pp	slr1835
slr0348	pp	slr1835
slr0348	pp	slr0737
slr0335	pp	ssr3383
slr0335	pp	slr0906
sll0272	pp	sll0427
sll0272	pp	sll0819
sll0272	pp	sll0851
sll0272	pp	slr1835
sll0272	pp	slr0737
slr1777	pp	slr1835
slr1055	pp	slr1835
sll1030	pp	slr0364
slr0017	pp	slr1329
sll1511	pp	slr0364
sll0289	pp	sll1326
sll0289	pp	slr0009
sll1268	pp	slr0364
sll0864	pp	slr0364
sll1577	pp	slr0012
sll1577	pp	sll1580
sll1577	pp	sll1578
sll1577	pp	sll1579
sll1577	pp	slr1516
sll1577	pp	ssl3093
sll1577	pp	ssr2831
sll0295	pp	slr1835
sll0295	pp	sll0851
sll0295	pp	sll0427
sll0295	pp	slr0737
sll0295	pp	sll0819
sll0819	pp	ssl2598
sll0819	pp	sml0008
sll0819	pp	slr1835
sll0819	pp	slr1834
sll0819	pp	slr0737
sll0819	pp	slr1655
sll0819	pp	ssr2831
sll0819	pp	sll1321
sll0819	pp	sll1317
sll0819	pp	slr1110
sll0819	pp	slr0575
sll0819	pp	slr1674
sll0819	pp	slr1470
sll0819	pp	smr0009
sll0819	pp	slr1918
sll0819	pp	ssr1391
sll0819	pp	ssl1633
sll0819	pp	ssr3451
sll0819	pp	ssr3188
sll0819	pp	slr0906
sll0819	pp	sll0851
sll0819	pp	ssl0352
sll0819	pp	sml0005
sll0819	pp	slr0404
sll0819	pp	ssr2723
sll0819	pp	slr0399
sll0819	pp	slr1923
sll0819	pp	sll1322
sll0819	pp	slr0642
sll0819	pp	sll1525
sll0819	pp	slr0823
sll0819	pp	slr0348
sll0819	pp	sll1390
sll0819	pp	sll1418
sll0819	pp	slr1395
sll0819	pp	slr2000
sll0819	pp	slr0343
sll0819	pp	slr1747
sll0819	pp	slr0056
sll0819	pp	slr0963
sll0819	pp	sll1796
sll0819	pp	smr0004
sll0819	pp	sll1323
sll0819	pp	sll1586
sll0819	pp	sll1280
sll0819	pp	ssl0563
sll0819	pp	slr1055
sll0819	pp	sll0862
sll0819	pp	slr0506
sll0819	pp	sll1867
sll0819	pp	sll2013
sll0819	pp	sll1262
sll0819	pp	sll1398
sll0819	pp	smr0008
sll0819	pp	slr0948
sll0819	pp	sll2002
sll0819	pp	sll0933
sll0819	pp	smr0007
sll0819	pp	smr0010
sll0819	pp	slr1195
sll0819	pp	sml0001
sll0819	pp	sll0849
sll0819	pp	slr0022
sll0819	pp	slr1181
sll0819	pp	smr0006
sll0819	pp	sll1874
sll0819	pp	sll1071
sll0819	pp	slr0565
sll0819	pp	sll1091
sll0819	pp	slr0940
sll0819	pp	slr0692
sll0819	pp	slr2087
sll0819	pp	slr1254
sll0819	pp	sll1414
sll0819	pp	sll1737
sll0819	pp	slr1926
sll0819	pp	slr0589
sll0819	pp	slr1599
sll0819	pp	slr1638
sll0819	pp	slr1623
sll0819	pp	sll1214
sll0011	pp	slr1643
slr1623	pp	slr1643
slr1623	pp	slr1835
sll0202	pp	slr1329
sll0202	pp	sll1326
sll1323	pp	sll1326
sll1323	pp	sll1324
sll1323	pp	slr1329
sll1323	pp	slr0737
sll0329	pp	sll1326
slr0884	pp	slr1329
sll1262	pp	slr0737
sll1262	pp	slr1835
sll1262	pp	slr1643
sll0355	pp	sll0427
sll0355	pp	sll0851
sll1322	pp	slr1329
sll1322	pp	sll1326
sll1322	pp	sll1324
sll1322	pp	slr0737
sll1322	pp	slr1835
slr0343	pp	slr1835
slr0343	pp	slr0737
slr0752	pp	slr1329
sll1380	pp	slr1835
sll1380	pp	slr0737
sll1380	pp	slr1643
Q55280	pp	sll0427
sll1501	pp	slr1643
sll1639	pp	slr0364
sll1317	pp	slr0737
sll1317	pp	slr1835
sll1317	pp	sll1324
sll1317	pp	slr1643
sll1807	pp	slr1329
slr1655	pp	slr1835
slr0954	pp	slr1835
slr0737	pp	slr2032
slr0737	pp	slr0954
slr0737	pp	slr1643
slr0737	pp	smr0004
slr0737	pp	slr1285
slr0737	pp	slr1055
slr0737	pp	slr0990
slr0737	pp	ssl3379
slr0737	pp	slr1384
slr0737	pp	slr1471
slr0737	pp	slr1287
slr0737	pp	slr1777
slr0737	pp	slr1540
slr0737	pp	slr2087
slr0737	pp	ssr2723
slr0737	pp	slr0738
slr0737	pp	slr0823
slr0737	pp	sml0008
slr0737	pp	slr1254
slr0737	pp	slr0940
slr0737	pp	slr0963
slr0737	pp	slr1110
slr0737	pp	slr1599
slr0737	pp	slr1918
slr0737	pp	slr0948
slr0737	pp	ssl2598
slr0737	pp	ssr1391
slr0737	pp	slr0906
slr0737	pp	slr1181
slr0737	pp	slr1470
slr0737	pp	slr1195
slr0737	pp	slr1638
slr0737	pp	slr1623
slr0737	pp	slr1926
slr0737	pp	slr1674
slr0737	pp	sml0005
slr0737	pp	sml0001
slr0737	pp	smr0007
slr0737	pp	smr0006
slr0737	pp	smr0009
slr0737	pp	smr0008
slr0737	pp	ssl0352
slr0737	pp	smr0010
slr0737	pp	ssr3188
slr0737	pp	ssl1633
slr0737	pp	slr1834
slr0737	pp	slr1835
slr0737	pp	ssr3451
slr0737	pp	ssl0563
slr0737	pp	slr1655
slr0737	pp	ssr2831
sll0033	pp	slr0737
sll0033	pp	slr1835
slr0315	pp	slr0364
slr0067	pp	slr0737
sll1418	pp	slr1835
sll1418	pp	slr0737
slr1181	pp	slr1643
slr1181	pp	slr1835
sll1867	pp	slr1643
sll1867	pp	slr0009
sll1867	pp	slr0737
sll1867	pp	slr1835
slr0565	pp	slr1643
slr0565	pp	slr1835
slr0565	pp	slr0737
sll1898	pp	slr0364
sll0195	pp	slr1835
sll0195	pp	sll0851
sll0195	pp	slr0737
sll0550	pp	slr0364
sll1110	pp	slr1329
sll1110	pp	sll1326
slr0399	pp	slr0737
slr0399	pp	slr1835
sll0199	pp	slr0737
slr1470	pp	slr1835
slr1470	pp	slr1643
sll1237	pp	sll1326
slr1254	pp	slr1835
