# Supplementary material for: Lysine Propionylation is a Widespread Post-Translational Modification Involved in Regulation of Photosynthesis and Metabolism in Cyanobacteria
Source: Int J Mol Sci. 2019 Sep 26;20(19):4792. doi: 10.3390/ijms20194792 (PMC6801645; doi:10.3390/ijms20194792)
Supplement: Supplementary file 1 [file ijms-20-04792-s001.zip › SI/TableS/Supplemental Table S6-Complete list of KEGG pathways in identified propionylated proteins.xls]

## Sheet: Table S6
Table S6. Complete list of KEGG pathways in identified propionylated proteins.
syn01100:Metabolic pathways - Synechocystis sp. PCC 6803 (29)
syn:sll0017	hemL	glutamate-1-semialdehyde aminotransferase (EC:5.4.3.8)
syn:sll0018	cbbA	fructose-1,6-bisphosphate aldolase (EC:4.1.2.13)
syn:sll0427	psbO	photosystem II manganese-stabilizing polypeptide
syn:sll0819	psaF	photosystem I subunit III
syn:sll0851	psbC	photosystem II CP43 protein
syn:sll0928	apcD	allophycocyanin-B
syn:sll1070	tktA	transketolase (EC:2.2.1.1)
syn:sll1172	thrC	threonine synthase (EC:4.2.3.1)
syn:sll1324	atpF	ATP synthase F0F1 subunit B (EC:3.6.3.14)
syn:sll1326	atpA	ATP synthase F0F1 subunit alpha (EC:3.6.3.14)
syn:sll1577	cpcB	phycocyanin subunit B
syn:sll1578	cpcA	phycocyanin a subunit
syn:sll1579	cpcC	phycocyanin associated linker protein
syn:sll1580	cpcC	phycocyanin associated linker protein
syn:sll1747	aroC	chorismate synthase (EC:4.2.3.5)
syn:sll1852	ndkR	nucleoside diphosphate kinase
syn:sll1908	serA	D-3-phosphoglycerate dehydrogenase
syn:slr0009	rbcL	ribulose bisophosphate carboxylase (EC:4.1.1.39)
syn:slr0335	apcE	phycobilisome LCM core-membrane linker polypeptide
syn:slr0394	pgk	phosphoglycerate kinase (EC:2.7.2.3)
syn:slr0737	psaD	photosystem I subunit II
syn:slr1329	atpB	ATP synthase F0F1 subunit beta (EC:3.6.3.14)
syn:slr1643	petH	ferredoxin-NADP oxidoreductase
syn:slr1756	glnA	glutamate--ammonia ligase
syn:slr1835	psaB	photosystem I P700 chlorophyll a apoprotein A2
syn:slr1986	apcB	allophycocyanin b chain
syn:slr2051	cpcG	phycobilisome rod-core linker polypeptide
syn:slr2067	apcA	allophycocyanin a chain
syn:slr2094	glpX	fructose 1,6-bisphosphatase II (EC:3.1.3.11)
syn00196:Photosynthesis - antenna proteins - Synechocystis sp. PCC 6803 (9)
syn:sll0928	apcD	allophycocyanin-B
syn:sll1577	cpcB	phycocyanin subunit B
syn:sll1578	cpcA	phycocyanin a subunit
syn:sll1579	cpcC	phycocyanin associated linker protein
syn:sll1580	cpcC	phycocyanin associated linker protein
syn:slr0335	apcE	phycobilisome LCM core-membrane linker polypeptide
syn:slr1986	apcB	allophycocyanin b chain
syn:slr2051	cpcG	phycobilisome rod-core linker polypeptide
syn:slr2067	apcA	allophycocyanin a chain
syn00195:Photosynthesis - Synechocystis sp. PCC 6803 (9)
syn:sll0427	psbO	photosystem II manganese-stabilizing polypeptide
syn:sll0819	psaF	photosystem I subunit III
syn:sll0851	psbC	photosystem II CP43 protein
syn:sll1324	atpF	ATP synthase F0F1 subunit B (EC:3.6.3.14)
syn:sll1326	atpA	ATP synthase F0F1 subunit alpha (EC:3.6.3.14)
syn:slr0737	psaD	photosystem I subunit II
syn:slr1329	atpB	ATP synthase F0F1 subunit beta (EC:3.6.3.14)
syn:slr1643	petH	ferredoxin-NADP oxidoreductase
syn:slr1835	psaB	photosystem I P700 chlorophyll a apoprotein A2
syn01120:Microbial metabolism in diverse environments - Synechocystis sp. PCC 6803 (8)
syn:sll0018	cbbA	fructose-1,6-bisphosphate aldolase (EC:4.1.2.13)
syn:sll1070	tktA	transketolase (EC:2.2.1.1)
syn:sll1172	thrC	threonine synthase (EC:4.2.3.1)
syn:sll1908	serA	D-3-phosphoglycerate dehydrogenase
syn:slr0009	rbcL	ribulose bisophosphate carboxylase (EC:4.1.1.39)
syn:slr0394	pgk	phosphoglycerate kinase (EC:2.7.2.3)
syn:slr1756	glnA	glutamate--ammonia ligase
syn:slr2094	glpX	fructose 1,6-bisphosphatase II (EC:3.1.3.11)
syn01230:Biosynthesis of amino acids - Synechocystis sp. PCC 6803 (7)
syn:sll0018	cbbA	fructose-1,6-bisphosphate aldolase (EC:4.1.2.13)
syn:sll1070	tktA	transketolase (EC:2.2.1.1)
syn:sll1172	thrC	threonine synthase (EC:4.2.3.1)
syn:sll1747	aroC	chorismate synthase (EC:4.2.3.5)
syn:sll1908	serA	D-3-phosphoglycerate dehydrogenase
syn:slr0394	pgk	phosphoglycerate kinase (EC:2.7.2.3)
syn:slr1756	glnA	glutamate--ammonia ligase
syn01110:Biosynthesis of secondary metabolites - Synechocystis sp. PCC 6803 (7)
syn:sll0017	hemL	glutamate-1-semialdehyde aminotransferase (EC:5.4.3.8)
syn:sll0018	cbbA	fructose-1,6-bisphosphate aldolase (EC:4.1.2.13)
syn:sll1070	tktA	transketolase (EC:2.2.1.1)
syn:sll1747	aroC	chorismate synthase (EC:4.2.3.5)
syn:sll1852	ndkR	nucleoside diphosphate kinase
syn:slr0394	pgk	phosphoglycerate kinase (EC:2.7.2.3)
syn:slr2094	glpX	fructose 1,6-bisphosphatase II (EC:3.1.3.11)
syn01200:Carbon metabolism - Synechocystis sp. PCC 6803 (6)
syn:sll0018	cbbA	fructose-1,6-bisphosphate aldolase (EC:4.1.2.13)
syn:sll1070	tktA	transketolase (EC:2.2.1.1)
syn:sll1908	serA	D-3-phosphoglycerate dehydrogenase
syn:slr0009	rbcL	ribulose bisophosphate carboxylase (EC:4.1.1.39)
syn:slr0394	pgk	phosphoglycerate kinase (EC:2.7.2.3)
syn:slr2094	glpX	fructose 1,6-bisphosphatase II (EC:3.1.3.11)
syn00710:Carbon fixation in photosynthetic organisms - Synechocystis sp. PCC 6803 (5)
syn:sll0018	cbbA	fructose-1,6-bisphosphate aldolase (EC:4.1.2.13)
syn:sll1070	tktA	transketolase (EC:2.2.1.1)
syn:slr0009	rbcL	ribulose bisophosphate carboxylase (EC:4.1.1.39)
syn:slr0394	pgk	phosphoglycerate kinase (EC:2.7.2.3)
syn:slr2094	glpX	fructose 1,6-bisphosphatase II (EC:3.1.3.11)
syn03010:Ribosome - Synechocystis sp. PCC 6803 (4)
syn:sll1101	rpsJ	30S ribosomal protein S10
syn:sll1746	rplL	50S ribosomal protein L7/L12
syn:sll1801	rplW	50S ribosomal protein L23
syn:sll1812	rpsE	30S ribosomal protein S5
syn00680:Methane metabolism - Synechocystis sp. PCC 6803 (3)
syn:sll0018	cbbA	fructose-1,6-bisphosphate aldolase (EC:4.1.2.13)
syn:sll1908	serA	D-3-phosphoglycerate dehydrogenase
syn:slr2094	glpX	fructose 1,6-bisphosphatase II (EC:3.1.3.11)
syn00010:Glycolysis / Gluconeogenesis - Synechocystis sp. PCC 6803 (3)
syn:sll0018	cbbA	fructose-1,6-bisphosphate aldolase (EC:4.1.2.13)
syn:slr0394	pgk	phosphoglycerate kinase (EC:2.7.2.3)
syn:slr2094	glpX	fructose 1,6-bisphosphatase II (EC:3.1.3.11)
syn00190:Oxidative phosphorylation - Synechocystis sp. PCC 6803 (3)
syn:sll1324	atpF	ATP synthase F0F1 subunit B (EC:3.6.3.14)
syn:sll1326	atpA	ATP synthase F0F1 subunit alpha (EC:3.6.3.14)
syn:slr1329	atpB	ATP synthase F0F1 subunit beta (EC:3.6.3.14)
syn00030:Pentose phosphate pathway - Synechocystis sp. PCC 6803 (3)
syn:sll0018	cbbA	fructose-1,6-bisphosphate aldolase (EC:4.1.2.13)
syn:sll1070	tktA	transketolase (EC:2.2.1.1)
syn:slr2094	glpX	fructose 1,6-bisphosphatase II (EC:3.1.3.11)
syn00051:Fructose and mannose metabolism - Synechocystis sp. PCC 6803 (2)
syn:sll0018	cbbA	fructose-1,6-bisphosphate aldolase (EC:4.1.2.13)
syn:slr2094	glpX	fructose 1,6-bisphosphatase II (EC:3.1.3.11)
syn02020:Two-component system - Synechocystis sp. PCC 6803 (2)
syn:sll1694	hofG	general secretion pathway protein G
syn:slr1756	glnA	glutamate--ammonia ligase
syn00260:Glycine, serine and threonine metabolism - Synechocystis sp. PCC 6803 (2)
syn:sll1172	thrC	threonine synthase (EC:4.2.3.1)
syn:sll1908	serA	D-3-phosphoglycerate dehydrogenase
syn00630:Glyoxylate and dicarboxylate metabolism - Synechocystis sp. PCC 6803 (2)
syn:slr0009	rbcL	ribulose bisophosphate carboxylase (EC:4.1.1.39)
syn:slr1756	glnA	glutamate--ammonia ligase
syn03018:RNA degradation - Synechocystis sp. PCC 6803 (2)
syn:sll0416	groEL-2	chaperonin 2
syn:slr2076	groEL	molecular chaperone GroEL
syn00480:Glutathione metabolism - Synechocystis sp. PCC 6803 (1)
syn:slr1992	glutathione peroxidase
syn00250:Alanine, aspartate and glutamate metabolism - Synechocystis sp. PCC 6803 (1)
syn:slr1756	glnA	glutamate--ammonia ligase
syn00860:Porphyrin and chlorophyll metabolism - Synechocystis sp. PCC 6803 (1)
syn:sll0017	hemL	glutamate-1-semialdehyde aminotransferase (EC:5.4.3.8)
syn00330:Arginine and proline metabolism - Synechocystis sp. PCC 6803 (1)
syn:slr1756	glnA	glutamate--ammonia ligase
syn00230:Purine metabolism - Synechocystis sp. PCC 6803 (1)
syn:sll1852	ndkR	nucleoside diphosphate kinase
syn00910:Nitrogen metabolism - Synechocystis sp. PCC 6803 (1)
syn:slr1756	glnA	glutamate--ammonia ligase
syn00750:Vitamin B6 metabolism - Synechocystis sp. PCC 6803 (1)
syn:sll1172	thrC	threonine synthase (EC:4.2.3.1)
syn00400:Phenylalanine, tyrosine and tryptophan biosynthesis - Synechocystis sp. PCC 6803 (1)
syn:sll1747	aroC	chorismate synthase (EC:4.2.3.5)
syn00240:Pyrimidine metabolism - Synechocystis sp. PCC 6803 (1)
syn:sll1852	ndkR	nucleoside diphosphate kinase
syn00590:Arachidonic acid metabolism - Synechocystis sp. PCC 6803 (1)
syn:slr1992	glutathione peroxidase
